# Supplementary material for: Overexpressed Proteins in Hypervirulent Clade 8 and Clade 6 Strains of Escherichia coli O157:H7 Compared to E. coli O157:H7 EDL933 Clade 3 Strain
Source: PLoS One. 2016 Nov 23;11(11):e0166883. doi: 10.1371/journal.pone.0166883 (PMC5120812; doi:10.1371/journal.pone.0166883)
Supplement: S2 Table — (XLSX) [file pone.0166883.s003.xlsx]

## Sheet: Cell extract
Quantifiable proteins in the cellular extracts of Escherichia coli O157:H7 Rafaela II (clade 8), 7.1 Anguil (clade 6) and EDL 933.
#	Identified Proteins	Accession Number	Molecular Weight	Mann-Whitney Test for 7.1 Anguil / EDL933 (p-value) 1	Log2 Fold Change of 7.1 Anguil / EDL9331	Mann-Whitney Test for Rafaela II / EDL933 (p-value)1	Log2 Fold Change of Rafaela II / EDL9331
1	Heat shock protein 60 family chaperone GroEL [Escherichia coli O157:H7 str. EDL933]	gi|667695021	57 kDa	0.0003	-0.21	0.0001	0.26
2	Dipeptide-binding ABC transporter, periplasmic substrate-binding component [Escherichia coli O157:H7 str. EDL933]	gi|667694337	58 kDa	0.0001	0.47	0.0001	-1.43
3	NAD-dependent glyceraldehyde-3-phosphate dehydrogenase [Escherichia coli O157:H7 str. EDL933]	gi|667692306	36 kDa	0.0001	-0.22	0.26	0.03
4	Enolase [Escherichia coli O157:H7 str. EDL933]	gi|667693503	46 kDa	0.00012	0.22	0.073	0.05
5	Translation elongation factor Tu [Escherichia coli O157:H7 str. EDL933]	gi|667694081 (+1)	43 kDa	0.41	-0.02	0.0001	0.29
6	Flagellar biosynthesis protein FliC [Escherichia coli O157:H7 str. EDL933]	gi|667692489	60 kDa	0.0001	1.88	0.0001	0.89
7	Chaperone protein DnaK [Escherichia coli O157:H7 str. EDL933]	gi|667689612	69 kDa	0.0001	-0.43	0.0001	0.27
8	Phosphoglycerate kinase [Escherichia coli O157:H7 str. EDL933]	gi|667693674	41 kDa	0.0001	0.4	0.0001	-0.22
9	Pyruvate dehydrogenase E1 component [Escherichia coli O157:H7 str. EDL933]	gi|667689715	100 kDa	0.0001	-0.51	0.0001	0.37
10	Alcohol dehydrogenase [Escherichia coli O157:H7 str. EDL933]	gi|667691522	96 kDa	0.0001	0.98	0.0001	-0.83
11	Glutamate decarboxylase [Escherichia coli O157:H7 str. EDL933]	gi|667691726	53 kDa	0.52	0.22	0.63	-0.26
12	Dihydrolipoamide acetyltransferase component of pyruvate dehydrogenase complex [Escherichia coli O157:H7 str. EDL933]	gi|667689716	66 kDa	0.0001	-0.41	0.0001	0.29
13	Isocitrate dehydrogenase [NADP] [Escherichia coli O157:H7 str. EDL933]	gi|667691384	46 kDa	0.0001	-0.49	0.0001	0.54
14	Translation elongation factor G [Escherichia coli O157:H7 str. EDL933]	gi|667694082	78 kDa	0.0001	-0.23	0.52	0.09
15	Pyruvate formate-lyase [Escherichia coli O157:H7 str. EDL933]	gi|667690752	85 kDa	0.0001	0.47	0.0001	-0.44
16	hypothetical protein EDL933_2196 [Escherichia coli O157:H7 str. EDL933]	gi|667691774	39 kDa	0.0001	0.17	0.0001	-0.3
17	Serine hydroxymethyltransferase [Escherichia coli O157:H7 str. EDL933]	gi|667693266	45 kDa	0.053	-0.07	0.0001	0.26
18	Phosphoglycerate mutase [Escherichia coli O157:H7 str. EDL933]	gi|667690420	29 kDa	0.0095	0.1	0.083	-0.1
19	DNA-directed RNA polymerase beta subunit [Escherichia coli O157:H7 str. EDL933]	gi|667694847	151 kDa	0.0013	-0.03	0.16	0.07
20	SSU ribosomal protein S1p [Escherichia coli O157:H7 str. EDL933]	gi|667690760	61 kDa	0.0021	-0.12	0.71	0.07
21	DNA-directed RNA polymerase beta' subunit [Escherichia coli O157:H7 str. EDL933]	gi|667694848	155 kDa	0.00051	-0.06	0.0019	0.11
22	ATP synthase beta chain [Escherichia coli O157:H7 str. EDL933]	gi|667694592	50 kDa	0.0001	0.43	0.0001	-0.53
23	ATP synthase alpha chain [Escherichia coli O157:H7 str. EDL933]	gi|667694594	55 kDa	0.0001	0.54	0.0001	-0.67
24	Phosphoenolpyruvate-protein phosphotransferase of PTS system [Escherichia coli O157:H7 str. EDL933]	gi|667693131	64 kDa	0.33	0.02	0.0001	-0.3
25	Phosphotransferase system, phosphocarrier protein HPr [Escherichia coli O157:H7 str. EDL933]	gi|667693130	9 kDa	0.18	0.2	0.15	-0.35
26	Colicin I receptor precursor [Escherichia coli O157:H7 str. EDL933]	gi|667692876	70 kDa	0.0001	-0.4	0.0001	-0.24
27	Translation elongation factor Ts [Escherichia coli O157:H7 str. EDL933]	gi|667689773	30 kDa	0.7	-0.04	0.1	-0.06
28	Ferrous iron transport periplasmic protein EfeO, contains peptidase-M75 domain and (frequently) cupredoxin-like domain [Escherichia coli O157:H7 str. EDL933]	gi|667691029	41 kDa	0.052	-0.07	0.0012	-0.17
29	TonB-dependent receptor [Escherichia coli O157:H7 str. EDL933]	gi|667690245	82 kDa	0.31	-0.11	0.0001	-0.62
30	Chaperone HdeA [Escherichia coli O157:H7 str. EDL933]	gi|667694296	12 kDa	0.0039	0.47	0.078	-0.14
31	TonB-dependent hemin , ferrichrome receptor [Escherichia coli O157:H7 str. EDL933]	gi|667694284	72 kDa	0.0018	-0.25	0.0001	-0.41
32	Putative OMR family iron-siderophore receptor precursor [Escherichia coli O157:H7 str. EDL933]	gi|667691258	81 kDa	0.0001	-1.43	0.7	-0.08
33	LSU ribosomal protein L7/L12 (P1/P2) [Escherichia coli O157:H7 str. EDL933]	gi|667694846	12 kDa	0.16	-0.04	0.00059	0.27
34	Glucose-6-phosphate isomerase [Escherichia coli O157:H7 str. EDL933]	gi|667694890	62 kDa	0.0095	0.1	0.0001	0.25
35	Cysteine synthase [Escherichia coli O157:H7 str. EDL933]	gi|667693128	34 kDa	0.0001	0.83	0.0076	-0.2
36	Triosephosphate isomerase [Escherichia coli O157:H7 str. EDL933]	gi|667694778	27 kDa	0.0022	-0.11	0.0001	-0.18
37	Pyruvate kinase [Escherichia coli O157:H7 str. EDL933]	gi|667692196	51 kDa	0.0023	-0.07	0.44	0.03
38	IMP cyclohydrolase [Escherichia coli O157:H7 str. EDL933]	gi|667694868	57 kDa	0.0001	-0.22	0.0001	0.22
39	Transketolase [Escherichia coli O157:H7 str. EDL933]	gi|667693688	72 kDa	0.013	-0.17	0.0001	-0.36
40	Ketol-acid reductoisomerase [Escherichia coli O157:H7 str. EDL933]	gi|667694625	54 kDa	0.041	0.15	0.0001	-0.27
41	5-methyltetrahydropteroyltriglutamate-- homocysteine methyltransferase [Escherichia coli O157:H7 str. EDL933]	gi|667694681	85 kDa	0.1	-0.08	0.0001	0.33
42	Inosine-5'-monophosphate dehydrogenase [Escherichia coli O157:H7 str. EDL933]	gi|667693216	55 kDa	0.21	0.07	0.0001	0.33
43	Phosphoribosylformylglycinamidine synthase, synthetase subunit [Escherichia coli O157:H7 str. EDL933]	gi|667693273	141 kDa	0.0001	-0.25	0.063	-0.04
44	Outer membrane protein A precursor [Escherichia coli O157:H7 str. EDL933]	gi|667690810	38 kDa	0.00028	0.27	0.31	0.05
45	Acyl carrier protein [Escherichia coli O157:H7 str. EDL933]	gi|667691250	9 kDa	0.63	-0.04	0.037	0.26
46	LSU ribosomal protein L1p (L10Ae) [Escherichia coli O157:H7 str. EDL933]	gi|667694844	25 kDa	0.0071	-0.22	0.00019	0.29
47	DNA-binding protein H-NS [Escherichia coli O157:H7 str. EDL933]	gi|667691519	16 kDa	0.49	-0.08	0.058	0.08
48	Colicin I receptor precursor [Escherichia coli O157:H7 str. EDL933]	gi|667690671 (+1)	74 kDa	0.7	-0.18	0.0001	-0.79
49	Isoleucyl-tRNA synthetase [Escherichia coli O157:H7 str. EDL933]	gi|667689624	104 kDa	0.51	0.01	0.0001	0.27
50	Dihydrolipoamide dehydrogenase of pyruvate dehydrogenase complex [Escherichia coli O157:H7 str. EDL933]	gi|667689717	53 kDa	0.078	-0.36	0.17	0.22
51	Alkyl hydroperoxide reductase protein C [Escherichia coli O157:H7 str. EDL933]	gi|667690270	21 kDa	0.0087	-0.27	0.59	-0.04
52	Cell division trigger factor [Escherichia coli O157:H7 str. EDL933]	gi|667690103	48 kDa	0.0001	-0.28	0.0001	0.31
53	ClpB protein [Escherichia coli O157:H7 str. EDL933]	gi|667693306	96 kDa	0.0001	-0.14	0.0001	-0.44
54	Thiol peroxidase, Tpx-type [Escherichia coli O157:H7 str. EDL933]	gi|667691933	18 kDa	0.16	-0.11	0.75	0.04
55	Fructose-bisphosphate aldolase class II [Escherichia coli O157:H7 str. EDL933]	gi|667693673	39 kDa	0.12	0.11	0.00045	-0.28
56	Aspartate aminotransferase [Escherichia coli O157:H7 str. EDL933]	gi|667690777	44 kDa	0.25	0.04	0.0001	-0.33
57	Protease VII (Omptin) precursor [Escherichia coli O157:H7 str. EDL933]	gi|667691439	36 kDa	0.0001	-1.82	0.0001	-1.13
58	Carbamoyl-phosphate synthase large chain [Escherichia coli O157:H7 str. EDL933]	gi|667689632	118 kDa	0.038	0.06	0.0001	0.26
59	Cystine ABC transporter, periplasmic cystine-binding protein FliY [Escherichia coli O157:H7 str. EDL933]	gi|667692485	29 kDa	0.01	0.44	0.68	-0.21
60	LSU ribosomal protein L3p (L3e) [Escherichia coli O157:H7 str. EDL933]	gi|667694076	22 kDa	0.0001	-0.61	0.0001	0.41
61	Aspartyl-tRNA synthetase [Escherichia coli O157:H7 str. EDL933]	gi|667692402	64 kDa	0.0011	-0.13	0.0001	0.33
62	Molybdenum ABC transporter, periplasmic molybdenum-binding protein ModA [Escherichia coli O157:H7 str. EDL933]	gi|667690429	27 kDa	0.0086	0.94	0.0018	-1.01
63	Phosphoserine aminotransferase [Escherichia coli O157:H7 str. EDL933]	gi|667690756	40 kDa	0.013	-0.09	0.0001	-0.16
64	Transaldolase [Escherichia coli O157:H7 str. EDL933]	gi|667689607	33 kDa	0.047	-0.05	0.0001	-0.35
65	Aminoacyl-histidine dipeptidase (Peptidase D) [Escherichia coli O157:H7 str. EDL933]	gi|667689867	53 kDa	0.17	-0.06	0.0001	0.4
66	Oligopeptide ABC transporter, periplasmic oligopeptide-binding protein OppA [Escherichia coli O157:H7 str. EDL933]	gi|667691526	63 kDa	0.079	0.13	0.018	-0.27
67	Leucyl-tRNA synthetase [Escherichia coli O157:H7 str. EDL933]	gi|667690309	97 kDa	0.0051	-0.06	0.0001	0.32
68	Intimin [Escherichia coli O157:H7 str. EDL933]	gi|667694479	102 kDa	0.0001	1.14	0.0001	-0.68
69	6-phosphogluconate dehydrogenase, decarboxylating [Escherichia coli O157:H7 str. EDL933]	gi|667692658	51 kDa	0.0001	-0.28	0.0001	-0.52
70	Oligopeptidase A [Escherichia coli O157:H7 str. EDL933]	gi|667694272	77 kDa	0.15	-0.05	0.0001	0.43
71	Phosphate acetyltransferase [Escherichia coli O157:H7 str. EDL933]	gi|667693017	77 kDa	0.0001	-0.38	0.47	-0.02
72	Glycine dehydrogenase [decarboxylating] (glycine cleavage system P protein) [Escherichia coli O157:H7 str. EDL933]	gi|667693649	104 kDa	0.0001	-0.51	0.14	0.17
73	SSU ribosomal protein S4p (S9e) [Escherichia coli O157:H7 str. EDL933]	gi|667694052	23 kDa	0.002	-0.38	0.00078	0.29
74	Heat shock protein 60 family co-chaperone GroES [Escherichia coli O157:H7 str. EDL933]	gi|667695020	10 kDa	0.77	0.04	0.56	0.13
75	Lipoprotein, ToxR-activated, TagA [Escherichia coli O157:H7 str. EDL933]	gi|667695363	98 kDa	0.0001	1.99	0.25	0.04
76	Tellurium resistance protein TerD [Escherichia coli O157:H7 str. EDL933]	gi|667690667 (+1)	21 kDa	0.33	-0.1	0.13	-0.15
77	Polyribonucleotide nucleotidyltransferase [Escherichia coli O157:H7 str. EDL933]	gi|667693932	77 kDa	0.0001	-0.2	0.0001	0.2
78	Alanyl-tRNA synthetase [Escherichia coli O157:H7 str. EDL933]	gi|667693408	92 kDa	0.0001	0.22	0.00017	-0.12
79	Chaperone protein HtpG [Escherichia coli O157:H7 str. EDL933]	gi|667690143	71 kDa	0.17	-0.04	0.0001	-0.47
80	Cold shock protein CspA [Escherichia coli O157:H7 str. EDL933]	gi|667692357	7 kDa	0.17	0.2	0.11	0.22
81	Valyl-tRNA synthetase [Escherichia coli O157:H7 str. EDL933]	gi|667695137	108 kDa	0.0051	-0.12	0.0001	0.28
82	ABC transporter, periplasmic spermidine putrescine-binding protein PotD [Escherichia coli O157:H7 str. EDL933]	gi|667691278	39 kDa	0.0001	0.84	0.0001	0.85
83	Ribonucleotide reductase of class Ia (aerobic), alpha subunit [Escherichia coli O157:H7 str. EDL933]	gi|667692950	86 kDa	0.49	-0.02	0.0001	0.36
84	Enterobactin synthetase component F, serine activating enzyme [Escherichia coli O157:H7 str. EDL933]	gi|667690249	142 kDa	0.0001	-0.28	0.43	-0.05
85	SSU ribosomal protein S5p (S2e) [Escherichia coli O157:H7 str. EDL933]	gi|667694059	18 kDa	0.00054	-0.29	0.7	0.01
86	Tellurium resistance protein TerD [Escherichia coli O157:H7 str. EDL933]	gi|667690668 (+1)	20 kDa	0.18	-0.16	0.015	-0.25
87	GMP synthase [glutamine-hydrolyzing], amidotransferase subunit [Escherichia coli O157:H7 str. EDL933]	gi|667693215	59 kDa	0.018	0.07	0.0001	0.26
88	translocated intimin receptor Tir [Escherichia coli O157:H7 str. EDL933]	gi|667694481	58 kDa	0.0001	1.27	0.0001	-0.66
89	S-adenosylmethionine synthetase [Escherichia coli O157:H7 str. EDL933]	gi|667693696	42 kDa	0.0001	-0.34	0.0001	0.34
90	EspA protein [Escherichia coli O157:H7 str. EDL933]	gi|667694476	16 kDa	0.008	0.78	0.00016	-0.98
91	Uridine phosphorylase [Escherichia coli O157:H7 str. EDL933]	gi|667694683	27 kDa	0.073	0.15	0.0016	0.23
92	LSU ribosomal protein L2p (L8e) [Escherichia coli O157:H7 str. EDL933]	gi|667694073	30 kDa	0.05	-0.23	0.0001	0.42
93	Periplasmic thiol:disulfide interchange protein DsbA [Escherichia coli O157:H7 str. EDL933]	gi|667694705	23 kDa	0.0001	0.6	0.066	-0.17
94	PTS system, glucose-specific IIA component [Escherichia coli O157:H7 str. EDL933]	gi|667693132	18 kDa	0.076	0.18	0.15	-0.17
95	Acetate kinase [Escherichia coli O157:H7 str. EDL933]	gi|667693016	43 kDa	0.017	-0.17	0.42	0.1
96	Malate dehydrogenase [Escherichia coli O157:H7 str. EDL933]	gi|667693997	32 kDa	0.02	-0.24	0.0081	-0.27
97	SSU ribosomal protein S2p (SAe) [Escherichia coli O157:H7 str. EDL933]	gi|667689771	27 kDa	0.0083	-0.2	0.071	0.07
98	Phosphoenolpyruvate carboxylase [Escherichia coli O157:H7 str. EDL933]	gi|667694822	99 kDa	0.0001	-0.31	0.0001	0.23
99	D-3-phosphoglycerate dehydrogenase [Escherichia coli O157:H7 str. EDL933]	gi|667693659	44 kDa	0.0001	-0.36	0.0065	-0.14
100	LSU ribosomal protein L24p (L26e) [Escherichia coli O157:H7 str. EDL933]	gi|667694065	11 kDa	0.00034	-0.34	0.073	0.14
101	Aspartate-semialdehyde dehydrogenase [Escherichia coli O157:H7 str. EDL933]	gi|667694178	40 kDa	0.00014	-0.21	0.15	-0.08
102	NADP-specific glutamate dehydrogenase [Escherichia coli O157:H7 str. EDL933]	gi|667692284	49 kDa	0.004	0.1	0.0001	0.88
103	D-lactate dehydrogenase [Escherichia coli O157:H7 str. EDL933]	gi|667691829	37 kDa	0.00029	-0.49	0.051	0.18
104	DNA-directed RNA polymerase alpha subunit [Escherichia coli O157:H7 str. EDL933]	gi|667694051	37 kDa	0.00087	-0.16	0.33	-0.06
105	Flavohemoprotein, hemoglobin-like protein, flavohemoglobin, nitric oxide dioxygenase [Escherichia coli O157:H7 str. EDL933]	gi|667693268	44 kDa	0.0001	-1.21	0.74	-0.1
106	Lysyl-tRNA synthetase (class II) [Escherichia coli O157:H7 str. EDL933]	gi|667693635	58 kDa	0.0049	-0.22	0.0001	0.32
107	Endoribonuclease L-PSP [Escherichia coli O157:H7 str. EDL933]	gi|667695123	14 kDa	0.33	-0.12	0.00016	-0.46
108	Inorganic pyrophosphatase [Escherichia coli O157:H7 str. EDL933]	gi|667695103	20 kDa	0.013	-0.09	0.019	0.17
109	Glutamine synthetase type I [Escherichia coli O157:H7 str. EDL933]	gi|667694719	52 kDa	0.0067	0.11	0.0001	-0.36
110	Adenylosuccinate synthetase [Escherichia coli O157:H7 str. EDL933]	gi|667695052	47 kDa	0.62	0.08	0.79	0.04
111	Osmotically inducible protein C [Escherichia coli O157:H7 str. EDL933]	gi|667691738	15 kDa	0.0069	0.24	0.0001	-0.32
112	DNA gyrase subunit A [Escherichia coli O157:H7 str. EDL933]	gi|667692947	97 kDa	0.0001	0.12	0.011	0.1
113	Thioredoxin [Escherichia coli O157:H7 str. EDL933]	gi|667694631	12 kDa	0.0042	0.3	0.57	-0.06
114	Ribosome recycling factor [Escherichia coli O157:H7 str. EDL933]	gi|667689775	21 kDa	0.56	-0.03	0.96	-0.01
115	Glutaredoxin 2 [Escherichia coli O157:H7 str. EDL933]	gi|667691219	24 kDa	0.0001	-0.3	0.0001	0.78
116	Glycyl-tRNA synthetase beta chain [Escherichia coli O157:H7 str. EDL933]	gi|667694355	77 kDa	0.0001	-0.42	0.0001	0.42
117	Manganese superoxide dismutase [Escherichia coli O157:H7 str. EDL933]	gi|667694766	23 kDa	0.0001	-0.71	0.0001	0.54
118	3'-to-5' exoribonuclease RNase R [Escherichia coli O157:H7 str. EDL933]	gi|667695054	92 kDa	0.92	-0.01	0.62	0.01
119	Membrane alanine aminopeptidase N [Escherichia coli O157:H7 str. EDL933]	gi|667690782	99 kDa	0.81	0.03	0.0001	0.21
120	3-oxoacyl-[acyl-carrier-protein] synthase, KASI [Escherichia coli O157:H7 str. EDL933]	gi|667693045	43 kDa	0.00013	-0.43	0.00023	0.36
121	hypothetical protein EDL933_3458 [Escherichia coli O157:H7 str. EDL933]	gi|667693013	20 kDa	0.0064	-0.19	0.91	0
122	Phenylalanyl-tRNA synthetase beta chain [Escherichia coli O157:H7 str. EDL933]	gi|667692235	87 kDa	0.79	0.04	0.0001	-0.2
123	Thioredoxin reductase [Escherichia coli O157:H7 str. EDL933]	gi|667690737	35 kDa	0.00018	-0.26	0.0021	0.16
124	Lead, cadmium, zinc and mercury transporting ATPase [Escherichia coli O157:H7 str. EDL933]	gi|667690156	88 kDa	0.0001	0.45	0.0001	-0.28
125	ATP-dependent protease La Type I [Escherichia coli O157:H7 str. EDL933]	gi|667690106	87 kDa	0.0001	-0.35	0.7	0.01
126	Adenylate kinase [Escherichia coli O157:H7 str. EDL933]	gi|667690145	26 kDa	0.00023	0.25	0.00046	-0.21
127	Methionyl-tRNA synthetase [Escherichia coli O157:H7 str. EDL933]	gi|667692743	76 kDa	0.0001	-0.38	0.0001	0.32
128	SSU ribosomal protein S3p (S3e) [Escherichia coli O157:H7 str. EDL933]	gi|667694070	26 kDa	0.0033	-0.41	0.014	0.28
129	Threonyl-tRNA synthetase [Escherichia coli O157:H7 str. EDL933]	gi|667692241	74 kDa	0.00051	-0.12	0.00043	0.16
130	Translation initiation factor 2 [Escherichia coli O157:H7 str. EDL933]	gi|667693936	97 kDa	0.78	0	0.038	0.05
131	LSU ribosomal protein L5p (L11e) [Escherichia coli O157:H7 str. EDL933]	gi|667694064	20 kDa	0.00018	-0.54	0.0001	0.55
132	Purine nucleoside phosphorylase [Escherichia coli O157:H7 str. EDL933]	gi|667695256	26 kDa	0.0081	-0.12	0.1	0.08
133	LSU ribosomal protein L4p (L1e) [Escherichia coli O157:H7 str. EDL933]	gi|667694075	22 kDa	0.07	-0.24	0.0001	0.46
134	Seryl-tRNA synthetase [Escherichia coli O157:H7 str. EDL933]	gi|667690743	48 kDa	0.0001	0.3	0.0001	-0.43
135	6-phosphofructokinase [Escherichia coli O157:H7 str. EDL933]	gi|667694774	35 kDa	0.00086	0.17	0.00033	0.19
136	DNA-binding protein HU-alpha [Escherichia coli O157:H7 str. EDL933]	gi|667694861	10 kDa	0.3	-0.06	0.86	0
137	Phosphopentomutase [Escherichia coli O157:H7 str. EDL933]	gi|667695255	44 kDa	0.83	0.01	0.22	-0.09
138	2,3,4,5-tetrahydropyridine-2,6-dicarboxylate N-succinyltransferase [Escherichia coli O157:H7 str. EDL933]	gi|667689768	30 kDa	0.099	-0.09	0.0014	0.23
139	7-alpha-hydroxysteroid dehydrogenase [Escherichia coli O157:H7 str. EDL933]	gi|667692136	27 kDa	0.06	-0.33	0.17	0.18
140	Hemin transport protein HmuS [Escherichia coli O157:H7 str. EDL933]	gi|667694283	39 kDa	0.0001	-0.33	0.015	-0.16
141	Peptidyl-prolyl cis-trans isomerase PpiB [Escherichia coli O157:H7 str. EDL933]	gi|667690203	18 kDa	0.48	0.1	0.77	0.05
142	Phosphoribosylamine--glycine ligase [Escherichia coli O157:H7 str. EDL933]	gi|667694867	46 kDa	0.048	-0.18	0.0072	0.21
143	SSU ribosomal protein S7p (S5e) [Escherichia coli O157:H7 str. EDL933]	gi|667694083	18 kDa	0.14	-0.3	0.011	0.32
144	Isochorismatase of siderophore biosynthesis [Escherichia coli O157:H7 str. EDL933]	gi|667690258	33 kDa	0.0012	-0.68	0.0001	0.62
145	Glutamine ABC transporter, periplasmic glutamine-binding protein [Escherichia coli O157:H7 str. EDL933]	gi|667690526	27 kDa	0.17	-0.11	0.0001	-0.91
146	Glutaminyl-tRNA synthetase [Escherichia coli O157:H7 str. EDL933]	gi|667690343	64 kDa	0.24	-0.02	0.0001	0.26
147	Heat shock protein GrpE [Escherichia coli O157:H7 str. EDL933]	gi|667693325	22 kDa	0.0018	-0.41	0.00017	0.31
148	Alkyl hydroperoxide reductase protein F [Escherichia coli O157:H7 str. EDL933]	gi|667690271	57 kDa	0.23	-0.01	0.0001	-0.24
149	Ferric hydroxamate outer membrane receptor FhuA [Escherichia coli O157:H7 str. EDL933]	gi|667689754	82 kDa	0.0001	0.76	0.00044	0.23
150	LSU ribosomal protein L9p [Escherichia coli O157:H7 str. EDL933]	gi|667695077	16 kDa	0.074	-0.45	0.0001	0.59
151	Xaa-Pro dipeptidase PepQ [Escherichia coli O157:H7 str. EDL933]	gi|667694697	50 kDa	0.0001	0.29	0.0089	0.11
152	3-oxoacyl-[acyl-carrier-protein] synthase, KASII [Escherichia coli O157:H7 str. EDL933]	gi|667691251	42 kDa	0.0044	-0.24	0.0001	0.71
153	Prolyl-tRNA synthetase, bacterial type [Escherichia coli O157:H7 str. EDL933]	gi|667689799	64 kDa	0.002	-0.19	0.0001	0.23
154	SSU ribosomal protein S8p (S15Ae) [Escherichia coli O157:H7 str. EDL933]	gi|667694062	14 kDa	0.0001	-0.43	0.0016	0.26
155	Catalase [Escherichia coli O157:H7 str. EDL933]	gi|667694808	80 kDa	0.0001	0.36	0.64	-0.06
156	NADH dehydrogenase [Escherichia coli O157:H7 str. EDL933]	gi|667691266	47 kDa	0.0001	0.43	0.0001	0.44
157	Pyruvate kinase [Escherichia coli O157:H7 str. EDL933]	gi|667692390	51 kDa	0.00073	-0.13	0.00011	0.2
158	Histidine ABC transporter, histidine-binding periplasmic protein precursor HisJ [Escherichia coli O157:H7 str. EDL933]	gi|667693030	28 kDa	0.0001	0.43	0.0001	-0.31
159	Secreted protein EspD [Escherichia coli O157:H7 str. EDL933]	gi|667694475	39 kDa	0.0001	1.06	0.0001	-1.18
160	Cell division protein FtsH [Escherichia coli O157:H7 str. EDL933]	gi|667693945	71 kDa	0.31	-0.03	0.19	0.06
161	ADP-L-glycero-D-manno-heptose-6-epimerase [Escherichia coli O157:H7 str. EDL933]	gi|667694415	35 kDa	0.033	-0.24	0.00093	0.3
162	2-amino-3-ketobutyrate coenzyme A ligase [Escherichia coli O157:H7 str. EDL933]	gi|667694413	43 kDa	0.0001	-0.24	0.0001	0.31
163	Survival protein SurA precursor (Peptidyl-prolyl cis-trans isomerase SurA) [Escherichia coli O157:H7 str. EDL933]	gi|667689655	47 kDa	0.0001	0.28	0.0001	-0.2
164	Phosphoglucomutase [Escherichia coli O157:H7 str. EDL933]	gi|667690353	58 kDa	0.03	0.2	0.16	-0.12
165	Ribose-phosphate pyrophosphokinase [Escherichia coli O157:H7 str. EDL933]	gi|667691490	34 kDa	0.24	0.05	0.00044	0.16
166	Peptidyl-prolyl cis-trans isomerase PpiD [Escherichia coli O157:H7 str. EDL933]	gi|667690108	68 kDa	0.0001	0.64	0.0001	-0.34
167	Phosphoribosylaminoimidazole-succinocarboxamide synthase [Escherichia coli O157:H7 str. EDL933]	gi|667693182	27 kDa	0.024	0.16	0.0001	-0.6
168	conserved phage protein [Escherichia coli O157:H7 str. EDL933]	gi|667690986	45 kDa	0.0001	1.65	0.012	-0.21
169	Deoxyribose-phosphate aldolase [Escherichia coli O157:H7 str. EDL933]	gi|667695253	28 kDa	0.0001	-0.34	0.0011	0.2
170	Secreted protein EspB [Escherichia coli O157:H7 str. EDL933]	gi|667694474	33 kDa	0.00017	0.35	0.0001	-1.27
171	tolB protein precursor, periplasmic protein involved in the tonb-independent uptake of group A colicins [Escherichia coli O157:H7 str. EDL933]	gi|667690412	46 kDa	0.00064	0.12	0.017	0.08
172	Dipeptidyl carboxypeptidase Dcp [Escherichia coli O157:H7 str. EDL933]	gi|667691674	77 kDa	0.77	-0.04	0.00034	0.21
173	Periplasmic hemin-binding protein [Escherichia coli O157:H7 str. EDL933]	gi|667694288	31 kDa	0.0001	-0.24	0.0001	-0.47
174	Phosphoenolpyruvate carboxykinase [ATP] [Escherichia coli O157:H7 str. EDL933]	gi|667694142	60 kDa	0.0001	0.59	0.0001	-0.17
175	Glutathione reductase [Escherichia coli O157:H7 str. EDL933]	gi|667694274	49 kDa	0.00014	-0.22	0.0001	0.26
176	2,3-bisphosphoglycerate-independent phosphoglycerate mutase [Escherichia coli O157:H7 str. EDL933]	gi|667694408	56 kDa	0.0001	0.42	0.0001	-0.43
177	Arginine ABC transporter, periplasmic arginine-binding protein ArtI [Escherichia coli O157:H7 str. EDL933]	gi|667690588	27 kDa	0.0001	-0.24	0.0001	0.63
178	Malonyl CoA-acyl carrier protein transacylase [Escherichia coli O157:H7 str. EDL933]	gi|667691248	32 kDa	0.0017	-0.22	0.0021	0.16
179	Nitric oxide-dependent regulator DnrN or NorA [Escherichia coli O157:H7 str. EDL933]	gi|667695085	25 kDa	0.0001	-1.98	0.0001	-1.35
180	Citrate synthase (si) [Escherichia coli O157:H7 str. EDL933]	gi|667690379	48 kDa	0.034	-0.18	0.0001	0.46
181	Arginyl-tRNA synthetase [Escherichia coli O157:H7 str. EDL933]	gi|667692412	65 kDa	0.0001	-0.17	0.0001	0.27
182	DNA polymerase I [Escherichia coli O157:H7 str. EDL933]	gi|667694710	103 kDa	0.0001	-0.2	0.0001	-0.29
183	LSU ribosomal protein L22p (L17e) [Escherichia coli O157:H7 str. EDL933]	gi|667694071	12 kDa	0.098	-0.15	0.00034	0.34
184	Glutamyl-tRNA synthetase [Escherichia coli O157:H7 str. EDL933]	gi|667693120	54 kDa	0.0001	-0.26	0.69	-0.01
185	Peptidase B [Escherichia coli O157:H7 str. EDL933]	gi|667693236	46 kDa	0.0001	-0.32	0.42	-0.01
186	Putative outer membrane protein [Escherichia coli O157:H7 str. EDL933]	gi|667690451	35 kDa	0.00088	0.8	0.0001	-0.78
187	Universal stress protein A [Escherichia coli O157:H7 str. EDL933]	gi|667694268	16 kDa	0.098	0.29	0.0011	-0.62
188	Dihydroorotase [Escherichia coli O157:H7 str. EDL933]	gi|667691217	39 kDa	0.0001	-0.35	0.0001	0.76
189	Transcription termination factor Rho [Escherichia coli O157:H7 str. EDL933]	gi|667694632	47 kDa	0.58	-0.04	0.0001	0.2
190	SSU ribosomal protein S6p [Escherichia coli O157:H7 str. EDL933]	gi|667695075	15 kDa	0.0039	-0.3	0.13	0.11
191	FKBP-type peptidyl-prolyl cis-trans isomerase FkpA precursor [Escherichia coli O157:H7 str. EDL933]	gi|667694089	29 kDa	0.0011	0.2	0.00023	-0.21
192	Branched-chain amino acid aminotransferase [Escherichia coli O157:H7 str. EDL933]	gi|667694621	34 kDa	0.0001	0.36	0.026	-0.06
193	Glucose-6-phosphate 1-dehydrogenase [Escherichia coli O157:H7 str. EDL933]	gi|667692387	56 kDa	0.0001	-0.65	0.8	0.01
194	Outer membrane protein assembly factor YaeT precursor [Escherichia coli O157:H7 str. EDL933]	gi|667689781	91 kDa	0.0001	0.36	0.0057	0.08
195	LSU ribosomal protein L13p (L13Ae) [Escherichia coli O157:H7 str. EDL933]	gi|667693992	16 kDa	0.41	-0.1	0.001	0.37
196	SSU ribosomal protein S9p (S16e) [Escherichia coli O157:H7 str. EDL933]	gi|667693991	15 kDa	0.0012	-0.38	0.19	0.17
197	Thymidine phosphorylase [Escherichia coli O157:H7 str. EDL933]	gi|667695254	47 kDa	0.42	-0.03	0.004	0.12
198	Periplasmic beta-glucosidase [Escherichia coli O157:H7 str. EDL933]	gi|667692842	83 kDa	0.003	0.1	0.00033	-0.14
199	Peptidyl-prolyl cis-trans isomerase PpiA precursor [Escherichia coli O157:H7 str. EDL933]	gi|667694106	20 kDa	0.00013	0.37	0.0001	-0.52
200	Cysteine desulfurase, IscS subfamily [Escherichia coli O157:H7 str. EDL933]	gi|667693244	45 kDa	0.0001	-0.18	0.027	0.1
201	putative ABC transporter, auxiliary component YrbC [Escherichia coli O157:H7 str. EDL933]	gi|667693959	24 kDa	0.0023	0.19	0.41	-0.07
202	Glucosamine--fructose-6-phosphate aminotransferase [isomerizing] [Escherichia coli O157:H7 str. EDL933]	gi|667694589	67 kDa	0.013	-0.21	0.18	-0.07
203	LSU ribosomal protein L17p [Escherichia coli O157:H7 str. EDL933]	gi|667694050	14 kDa	0.12	-0.11	0.15	0.17
204	4-hydroxy-2-oxoglutarate aldolase [Escherichia coli O157:H7 str. EDL933]	gi|667692385	22 kDa	0.0001	-0.29	0.15	0.05
205	NAD synthetase [Escherichia coli O157:H7 str. EDL933]	gi|667692262	31 kDa	0.0001	-0.26	0.0001	1.15
206	Ribonuclease E [Escherichia coli O157:H7 str. EDL933]	gi|667691240	118 kDa	0.0001	0.26	0.18	-0.06
207	Phosphoglucosamine mutase [Escherichia coli O157:H7 str. EDL933]	gi|667693943	48 kDa	0.0001	-0.46	0.71	-0.02
208	Xaa-Pro aminopeptidase [Escherichia coli O157:H7 str. EDL933]	gi|667693655	50 kDa	0.0001	-0.27	0.0001	0.22
209	Methylglyoxal reductase, acetol producing [Escherichia coli O157:H7 str. EDL933]	gi|667693776	31 kDa	0.051	-0.08	0.0001	0.63
210	Glucans biosynthesis protein G precursor [Escherichia coli O157:H7 str. EDL933]	gi|667691203	53 kDa	0.79	-0.01	0.0001	0.58
211	Imidazole glycerol phosphate synthase cyclase subunit [Escherichia coli O157:H7 str. EDL933]	gi|667692654	28 kDa	0.74	0.02	0.0001	0.84
212	Protein export cytoplasm protein SecA ATPase RNA helicase [Escherichia coli O157:H7 str. EDL933]	gi|667689700	102 kDa	0.42	-0.04	0.0049	-0.11
213	2,3-dihydro-2,3-dihydroxybenzoate dehydrogenase of siderophore biosynthesis [Escherichia coli O157:H7 str. EDL933]	gi|667690259	26 kDa	0.00021	-0.4	0.07	0.1
214	NADPH-dependent broad range aldehyde dehydrogenase YqhD [Escherichia coli O157:H7 str. EDL933]	gi|667693775	42 kDa	0.41	0.02	0.016	0.09
215	DNA-binding protein HU-beta [Escherichia coli O157:H7 str. EDL933]	gi|667690107	9 kDa	0.13	-0.18	0.0025	0.31
216	2',3'-cyclic-nucleotide 2'-phosphodiesterase [Escherichia coli O157:H7 str. EDL933]	gi|667695089	71 kDa	0.0001	0.2	0.0001	-0.3
217	putative Fe(2+)-trafficking protein YggX [Escherichia coli O157:H7 str. EDL933]	gi|667693720	11 kDa	0.0052	-0.19	0.0001	0.27
218	Type I secretion outer membrane protein, TolC precursor [Escherichia coli O157:H7 str. EDL933]	gi|667693802	54 kDa	0.036	0.1	0.015	-0.08
219	Transcription termination protein NusA [Escherichia coli O157:H7 str. EDL933]	gi|667693937	55 kDa	0.46	-0.04	0.0035	0.13
220	2,3-dihydroxybenzoate-AMP ligase [enterobactin] siderophore [Escherichia coli O157:H7 str. EDL933]	gi|667690257	59 kDa	0.0001	-0.68	0.37	0.1
221	Glutaredoxin 3 (Grx3) [Escherichia coli O157:H7 str. EDL933]	gi|667694406	9 kDa	0.95	-0.01	0.56	0.06
222	LSU ribosomal protein L6p (L9e) [Escherichia coli O157:H7 str. EDL933]	gi|667694061	19 kDa	0.0001	-0.77	0.0001	0.59
223	ATP-dependent hsl protease ATP-binding subunit HslU [Escherichia coli O157:H7 str. EDL933]	gi|667694792	50 kDa	0.0011	0.15	0.0001	0.17
224	UDP-sugar hydrolase [Escherichia coli O157:H7 str. EDL933]	gi|667690151	61 kDa	0.36	-0.02	0.95	0.01
225	NADP-dependent malic enzyme [Escherichia coli O157:H7 str. EDL933]	gi|667693168	82 kDa	0.0001	-0.2	0.00063	-0.12
226	Phosphoenolpyruvate synthase [Escherichia coli O157:H7 str. EDL933]	gi|667692223	87 kDa	0.077	-0.1	0.0001	-0.61
227	ATP synthase gamma chain [Escherichia coli O157:H7 str. EDL933]	gi|667694593	32 kDa	0.0001	0.45	0.0001	-0.67
228	Pyruvate formate-lyase [Escherichia coli O157:H7 str. EDL933]	gi|667693295	14 kDa	0.0001	1.08	0.00039	-0.76
229	GI:254793335 |[Escherichia coli O157:H7 str. TW14359]|TW14359|infC|543|NC_013008(5528136):2305084-2305626:-1 ^,GeneID:8216851^ Escherichia coli O157:H7 str. TW14359 chromosome, complete genome.|neighbours:GI:254793334(-1),GI:254793336(-1)|neighbour_	GI:254793335	?	0.071	-0.2	0.00017	0.61
230	HtrA protease/chaperone protein [Escherichia coli O157:H7 str. EDL933]	gi|667689765	49 kDa	0.11	0.07	0.0001	-0.51
231	Protein ydgH precursor [Escherichia coli O157:H7 str. EDL933]	gi|667692121	34 kDa	0.56	0	0.0001	-0.53
232	Cysteinyl-tRNA synthetase [Escherichia coli O157:H7 str. EDL933]	gi|667690204	52 kDa	0.4	0.03	0.016	0.08
233	Aldose 1-epimerase family protein YeaD [Escherichia coli O157:H7 str. EDL933]	gi|667692307	33 kDa	0.0069	0.19	0.0001	-1.23
234	LSU ribosomal protein L15p (L27Ae) [Escherichia coli O157:H7 str. EDL933]	gi|667694057	15 kDa	0.0001	-0.36	0.0001	0.3
235	Outer membrane protein H precursor [Escherichia coli O157:H7 str. EDL933]	gi|667689782	18 kDa	0.024	-0.43	0.073	0.27
236	6-phospho-beta-glucosidase [Escherichia coli O157:H7 str. EDL933]	gi|667693648	55 kDa	0.029	-0.1	0.0001	0.3
237	Tyrosyl-tRNA synthetase [Escherichia coli O157:H7 str. EDL933]	gi|667692156	48 kDa	0.0083	-0.22	0.0001	0.44
238	putative secreted protein [Escherichia coli O157:H7 str. EDL933]	gi|667690418	13 kDa	0.00078	-0.94	0.0023	1.33
239	Polyphosphate kinase [Escherichia coli O157:H7 str. EDL933]	gi|667693208	80 kDa	0.0043	-0.19	0.0001	0.44
240	CTP synthase [Escherichia coli O157:H7 str. EDL933]	gi|667693504	60 kDa	0.078	-0.04	0.063	-0.08
241	Cell division protein FtsZ [Escherichia coli O157:H7 str. EDL933]	gi|667689697	40 kDa	0.00017	0.2	0.04	-0.1
242	6-phosphogluconolactonase [Escherichia coli O157:H7 str. EDL933]	gi|667690433	36 kDa	0.16	-0.09	0.00011	0.32
243	Ribonucleotide reductase of class Ia (aerobic), beta subunit [Escherichia coli O157:H7 str. EDL933]	gi|667692951	46 kDa	0.0001	0.42	0.0001	-0.47
244	Pyruvate oxidase [ubiquinone, cytochrome] [Escherichia coli O157:H7 str. EDL933]	gi|667690597	62 kDa	0.0001	-0.44	0.0001	1
245	Osmotically inducible protein OsmY [Escherichia coli O157:H7 str. EDL933]	gi|667695246	21 kDa	0.0001	-0.64	0.0001	1.17
246	ABC transporter, ATP-binding protein [Escherichia coli O157:H7 str. EDL933]	gi|667695263	62 kDa	0.00027	-0.16	0.00089	0.17
247	LSU ribosomal protein L21p [Escherichia coli O157:H7 str. EDL933]	gi|667693953	12 kDa	0.91	-0.05	0.033	0.33
248	SSU ribosomal protein S13p (S18e) [Escherichia coli O157:H7 str. EDL933]	gi|667694054	13 kDa	0.0074	-0.34	0.028	0.25
249	2-oxoglutarate dehydrogenase E1 component [Escherichia coli O157:H7 str. EDL933]	gi|667690387	105 kDa	0.0036	-0.2	0.0013	-0.21
250	Ribonucleotide reductase of class Ib (aerobic), alpha subunit [Escherichia coli O157:H7 str. EDL933]	gi|667693389	80 kDa	0.00027	-0.2	0.072	-0.1
251	hypothetical protein YajQ [Escherichia coli O157:H7 str. EDL933]	gi|667690091	18 kDa	0.018	0.28	0.0001	-0.37
252	2-keto-3-deoxy-D-arabino-heptulosonate-7- phosphate synthase I alpha [Escherichia coli O157:H7 str. EDL933]	gi|667690419	38 kDa	0.0001	-0.57	0.0001	0.65
253	Enoyl-[acyl-carrier-protein] reductase [NADH] [Escherichia coli O157:H7 str. EDL933]	gi|667691974	28 kDa	0.0051	-0.21	0.00022	-0.28
254	Thiol peroxidase, Bcp-type [Escherichia coli O157:H7 str. EDL933]	gi|667693186	18 kDa	0.15	0.11	0.3	0.13
255	Protein yifE [Escherichia coli O157:H7 str. EDL933]	gi|667694617	13 kDa	0.00024	0.64	0.076	-0.18
256	Oxygen-insensitive NAD(P)H nitroreductase [Escherichia coli O157:H7 str. EDL933]	gi|667690235	24 kDa	0.94	0.02	0.00066	0.24
257	Perosamine synthetase Per [Escherichia coli O157:H7 str. EDL933]	gi|667692665	42 kDa	0.21	-0.07	0.26	0.09
258	Tryptophanyl-tRNA synthetase [Escherichia coli O157:H7 str. EDL933]	gi|667694121	37 kDa	0.005	0.16	0.11	0.12
259	Glutathionylspermidine synthase [Escherichia coli O157:H7 str. EDL933]	gi|667693752	71 kDa	0.0001	-0.22	0.0044	-0.15
260	DNA-damage-inducible protein I [Escherichia coli O157:H7 str. EDL933]	gi|667692763	9 kDa	0.43	-0.07	0.0001	-0.56
261	Protein ygiW precursor [Escherichia coli O157:H7 str. EDL933]	gi|667691618	12 kDa	0.00016	-2.62	0.00016	-2.75
262	Acidic protein msyB [Escherichia coli O157:H7 str. EDL933]	gi|667691207	14 kDa	0.028	-0.15	0.00016	0.98
263	Aspartate carbamoyltransferase [Escherichia coli O157:H7 str. EDL933]	gi|667695125	34 kDa	0.0001	-0.62	0.0001	-0.89
264	Methionine ABC transporter substrate-binding protein [Escherichia coli O157:H7 str. EDL933]	gi|667689802	29 kDa	0.0001	0.24	0.0001	-0.31
265	Succinyl-CoA ligase [ADP-forming] beta chain [Escherichia coli O157:H7 str. EDL933]	gi|667690389	41 kDa	0.19	-0.1	0.27	-0.05
266	Asparaginyl-tRNA synthetase [Escherichia coli O157:H7 str. EDL933]	gi|667690779	53 kDa	0.0001	0.29	0.0001	-0.56
267	Dihydrodipicolinate synthase [Escherichia coli O157:H7 str. EDL933]	gi|667693184	31 kDa	0.0027	-0.25	0.61	-0.05
268	Aminomethyltransferase (glycine cleavage system T protein) [Escherichia coli O157:H7 str. EDL933]	gi|667693651	40 kDa	0.002	-0.78	0.45	0.38
269	putative zinc protease pqqL [Escherichia coli O157:H7 str. EDL933]	gi|667691725	104 kDa	0.021	0.1	0.0057	0.12
270	Carbamoyl-phosphate synthase small chain [Escherichia coli O157:H7 str. EDL933]	gi|667689631	41 kDa	0.2	0.07	0.0001	0.23
271	Alcohol dehydrogenase [Escherichia coli O157:H7 str. EDL933]	gi|667689979	38 kDa	0.0001	-0.44	0.0001	0.87
272	D-Lactate dehydrogenase [Escherichia coli O157:H7 str. EDL933]	gi|667692844	65 kDa	0.0001	0.44	0.0001	-0.44
273	GTP cyclohydrolase I type 1 [Escherichia coli O157:H7 str. EDL933]	gi|667692873	25 kDa	0.18	-0.11	0.0001	0.4
274	DNA gyrase subunit B [Escherichia coli O157:H7 str. EDL933]	gi|667694554	90 kDa	0.0001	0.37	0.0011	-0.15
275	LSU ribosomal protein L11p (L12e) [Escherichia coli O157:H7 str. EDL933]	gi|667694843	15 kDa	0.0008	-0.4	0.85	-0.02
276	Sulfate-binding protein Sbp [Escherichia coli O157:H7 str. EDL933]	gi|667694776	37 kDa	0.11	0.69	0.00017	-1.14
277	GMP reductase [Escherichia coli O157:H7 str. EDL933]	gi|667689705	37 kDa	0.0001	-0.4	0.00023	0.3
278	GTP-binding protein TypA/BipA [Escherichia coli O157:H7 str. EDL933]	gi|667694720	67 kDa	0.05	-0.11	0.41	0.07
279	Modulator of drug activity B [Escherichia coli O157:H7 str. EDL933]	gi|667693789	22 kDa	0.0016	-0.2	0.00012	0.27
280	LSU ribosomal protein L19p [Escherichia coli O157:H7 str. EDL933]	gi|667693318	13 kDa	0.013	-0.4	0.0001	0.44
281	Ferrichrome-iron receptor [Escherichia coli O157:H7 str. EDL933]	gi|667690520	82 kDa	0.0001	-0.62	0.0001	0.37
282	Phage protein [Escherichia coli O157:H7 str. EDL933]	gi|667691006	308 kDa	0.0001	1.12	0.26	0.09
283	Glutamate Aspartate periplasmic binding protein precursor GltI [Escherichia coli O157:H7 str. EDL933]	gi|667690325	33 kDa	0.0001	0.47	0.0001	-0.29
284	Protein yceI precursor [Escherichia coli O157:H7 str. EDL933]	gi|667691211	21 kDa	0.57	0.03	0.0001	0.42
285	Cytosol aminopeptidase PepA [Escherichia coli O157:H7 str. EDL933]	gi|667695139	55 kDa	0.00014	-0.16	0.00023	0.14
286	Attachment invasion locus protein precursor [Escherichia coli O157:H7 str. EDL933]	gi|667690529	19 kDa	0.0001	-0.84	0.00053	-0.36
287	Adenylosuccinate lyase [Escherichia coli O157:H7 str. EDL933]	gi|667691379	52 kDa	0.072	0.07	0.016	-0.2
288	Carbonic anhydrase [Escherichia coli O157:H7 str. EDL933]	gi|667689728	25 kDa	0.00017	-0.51	0.0033	0.31
289	UPF0337 protein yjbJ [Escherichia coli O157:H7 str. EDL933]	gi|667694912	8 kDa	0.00078	-0.91	0.00078	1.83
290	LSU ribosomal protein L10p (P0) [Escherichia coli O157:H7 str. EDL933]	gi|667694845	18 kDa	0.015	-0.18	0.82	0.05
291	NAD-dependent glyceraldehyde-3-phosphate dehydrogenase [Escherichia coli O157:H7 str. EDL933]	gi|667691810	36 kDa	0.0001	-0.61	0.0001	1.58
292	SSU ribosomal protein S14p (S29e), zinc-independent [Escherichia coli O157:H7 str. EDL933]	gi|667694063	12 kDa	0.059	-0.67	0.25	0.28
293	TldE protein, part of TldE/TldD proteolytic complex [Escherichia coli O157:H7 str. EDL933]	gi|667695112	48 kDa	0.0001	-0.24	0.0001	0.21
294	Histidinol-phosphatase [Escherichia coli O157:H7 str. EDL933]	gi|667692651	40 kDa	0.18	-0.08	0.0001	0.78
295	Transaldolase [Escherichia coli O157:H7 str. EDL933]	gi|667693169	36 kDa	0.0001	-0.73	0.0001	1.22
296	Phosphoheptose isomerase 1 [Escherichia coli O157:H7 str. EDL933]	gi|667689849	21 kDa	0.78	-0.01	0.39	0.04
297	Chaperone protein hchA [Escherichia coli O157:H7 str. EDL933]	gi|667692534	31 kDa	0.05	-0.4	0.0029	0.37
298	Transketolase [Escherichia coli O157:H7 str. EDL933]	gi|667693170	73 kDa	0.0001	-0.58	0.0001	1
299	Lysyl-tRNA synthetase (class II) [Escherichia coli O157:H7 str. EDL933]	gi|667695007	58 kDa	0.013	-0.46	0.064	0.26
300	Amidophosphoribosyltransferase [Escherichia coli O157:H7 str. EDL933]	gi|667693033	57 kDa	0.0097	-0.2	0.16	-0.08
301	Stringent starvation protein A [Escherichia coli O157:H7 str. EDL933]	gi|667693990	24 kDa	0.00016	-0.37	0.12	0.11
302	Branched-chain amino acid ABC transporter, amino acid-binding protein [Escherichia coli O157:H7 str. EDL933]	gi|667694209	39 kDa	0.0001	0.92	0.0001	-0.75
303	Sulfate and thiosulfate binding protein CysP [Escherichia coli O157:H7 str. EDL933]	gi|667693139	38 kDa	0.00029	0.87	0.00011	-1.04
304	2-Keto-3-deoxy-D-manno-octulosonate-8-phosphate synthase [Escherichia coli O157:H7 str. EDL933]	gi|667691498	31 kDa	0.00033	-0.27	0.11	-0.08
305	DNA topoisomerase I [Escherichia coli O157:H7 str. EDL933]	gi|667691992	97 kDa	0.0001	-0.24	0.76	0.01
306	TldD protein, part of TldE/TldD proteolytic complex [Escherichia coli O157:H7 str. EDL933]	gi|667694005	51 kDa	0.0031	-0.16	0.00096	0.14
307	Ribonucleotide reductase of class III (anaerobic), large subunit [Escherichia coli O157:H7 str. EDL933]	gi|667695116	80 kDa	0.0001	0.44	0.0001	0.35
308	putative glutathione S-transferase-like protein [Escherichia coli O157:H7 str. EDL933]	gi|667690557	24 kDa	0.0036	-0.13	0.17	0.05
309	Aldose 1-epimerase [Escherichia coli O157:H7 str. EDL933]	gi|667690422	38 kDa	0.58	-0.02	0.29	-0.05
310	LSU ribosomal protein L25p [Escherichia coli O157:H7 str. EDL933]	gi|667692909	11 kDa	0.0026	-0.44	0.001	0.48
311	PTS system, mannose-specific IIA component [Escherichia coli O157:H7 str. EDL933]	gi|667692349	35 kDa	0.00013	0.43	0.0001	-0.37
312	Biotin carboxylase of acetyl-CoA carboxylase [Escherichia coli O157:H7 str. EDL933]	gi|667694017	49 kDa	0.00022	0.18	0.015	-0.08
313	Carbon storage regulator [Escherichia coli O157:H7 str. EDL933]	gi|667693406	7 kDa	0.39	0.22	0.39	0.19
314	S-adenosylmethionine decarboxylase proenzyme, prokaryotic class 1A [Escherichia coli O157:H7 str. EDL933]	gi|667689721	30 kDa	0.0001	0.24	0.0001	0.72
315	Starvation lipoprotein Slp [Escherichia coli O157:H7 str. EDL933]	gi|667694281	21 kDa	0.0001	0.72	0.0001	-1.07
316	HflK protein [Escherichia coli O157:H7 str. EDL933]	gi|667695049	46 kDa	0.00013	0.36	0.0031	-0.2
317	Fructose-bisphosphate aldolase class I [Escherichia coli O157:H7 str. EDL933]	gi|667692723	38 kDa	0.0001	-0.54	0.0001	0.78
318	Per-activated serine protease autotransporter enterotoxin EspC [Escherichia coli O157:H7 str. EDL933]	gi|667695353	142 kDa	0.0001	1.4	0.0001	0.19
319	Glutamate-1-semialdehyde aminotransferase [Escherichia coli O157:H7 str. EDL933]	gi|667689758	45 kDa	0.19	-0.09	0.11	-0.12
320	Integration host factor alpha subunit [Escherichia coli O157:H7 str. EDL933]	gi|667692234	11 kDa	0.00089	-0.28	0.016	0.14
321	GDP-mannose 4,6-dehydratase [Escherichia coli O157:H7 str. EDL933]	gi|667692663	42 kDa	0.048	-0.16	0.0002	-0.43
322	Thioredoxin domain-containing protein EC-YbbN [Escherichia coli O157:H7 str. EDL933]	gi|667690175	32 kDa	0.47	-0.04	0.047	-0.1
323	Tellurium resistance protein TerD [Escherichia coli O157:H7 str. EDL933]	gi|667690663 (+1)	21 kDa	0.0094	0.51	0.0038	-0.33
324	Serine protein kinase (prkA protein), P-loop containing [Escherichia coli O157:H7 str. EDL933]	gi|667692310	74 kDa	0.0001	-0.29	0.0001	1.29
325	Aspartate ammonia-lyase [Escherichia coli O157:H7 str. EDL933]	gi|667695016	52 kDa	0.0001	0.38	0.0001	-0.68
326	Protein export cytoplasm chaperone protein (SecB, maintains protein to be exported in unfolded state) [Escherichia coli O157:H7 str. EDL933]	gi|667694405	17 kDa	0.065	-0.32	0.23	0.22
327	Porphobilinogen deaminase [Escherichia coli O157:H7 str. EDL933]	gi|667694653	34 kDa	0.29	0.04	0.0001	-0.35
328	C4-type zinc finger protein, DksA/TraR family [Escherichia coli O157:H7 str. EDL933]	gi|667689748	18 kDa	0.024	0.21	0.42	-0.03
329	5'-methylthioadenosine nucleosidase [Escherichia coli O157:H7 str. EDL933]	gi|667689763	24 kDa	0.0065	-0.36	0.19	0.24
330	SSU ribosomal protein S11p (S14e) [Escherichia coli O157:H7 str. EDL933]	gi|667694053	14 kDa	0.043	-0.42	0.05	0.27
331	Ribose ABC transport system, periplasmic ribose-binding protein RbsB [Escherichia coli O157:H7 str. EDL933]	gi|667694611	31 kDa	0.0041	0.2	0.0001	0.93
332	hypothetical protein EDL933_0336 [Escherichia coli O157:H7 str. EDL933]	gi|667689933	13 kDa	0.0033	0.3	0.83	-0.02
333	3-oxoacyl-[acyl-carrier-protein] synthase, KASIII [Escherichia coli O157:H7 str. EDL933]	gi|667691247	34 kDa	0.00013	-0.22	0.0001	0.48
334	Mannose-6-phosphate isomerase [Escherichia coli O157:H7 str. EDL933]	gi|667692130	43 kDa	0.00026	0.22	0.0001	-0.38
335	18K peptidoglycan-associated outer membrane lipoprotein [Escherichia coli O157:H7 str. EDL933]	gi|667690413	19 kDa	0.0036	0.41	0.98	-0.14
336	Glucose-1-phosphatase [Escherichia coli O157:H7 str. EDL933]	gi|667690927	46 kDa	0.0001	0.44	0.036	0.12
337	3-oxoacyl-[acyl-carrier protein] reductase [Escherichia coli O157:H7 str. EDL933]	gi|667691249	26 kDa	0.59	-0.04	0.062	0.09
338	ATP phosphoribosyltransferase [Escherichia coli O157:H7 str. EDL933]	gi|667692648	33 kDa	0.031	-0.09	0.0001	0.48
339	Biosynthetic arginine decarboxylase [Escherichia coli O157:H7 str. EDL933]	gi|667693692	71 kDa	0.73	-0.02	0.007	0.14
340	RNA polymerase sigma factor RpoD [Escherichia coli O157:H7 str. EDL933]	gi|667693830	70 kDa	0.0001	-0.16	0.0001	-0.24
341	DNA-directed RNA polymerase omega subunit [Escherichia coli O157:H7 str. EDL933]	gi|667694444	10 kDa	0.0015	-0.24	0.15	0.13
342	RecA protein [Escherichia coli O157:H7 str. EDL933]	gi|667693411	38 kDa	0.0001	0.58	0.0001	-0.21
343	Glutathione S-transferase [Escherichia coli O157:H7 str. EDL933]	gi|667692154	23 kDa	0.8	0.02	0.0001	-0.44
344	L-threonine 3-dehydrogenase [Escherichia coli O157:H7 str. EDL933]	gi|667694412	37 kDa	0.00011	-0.35	0.0001	0.32
345	Proteinase inhibitor I11, ecotin precursor [Escherichia coli O157:H7 str. EDL933]	gi|667692932	18 kDa	0.00014	0.31	0.26	0.06
346	Outer membrane protein NlpB, lipoprotein component of the protein assembly complex (forms a complex with YaeT, YfiO, and YfgL) [Escherichia coli O157:H7 str. EDL933]	gi|667693183	37 kDa	0.0001	0.43	0.11	-0.12
347	Glutamate synthase [NADPH] large chain [Escherichia coli O157:H7 str. EDL933]	gi|667693979	167 kDa	0.0001	0.52	0.0001	-0.25
348	LSU ribosomal protein L23p (L23Ae) [Escherichia coli O157:H7 str. EDL933]	gi|667694074	11 kDa	0.2	-0.18	0.0039	0.28
349	NfuA Fe-S protein maturation [Escherichia coli O157:H7 str. EDL933]	gi|667694155	21 kDa	0.014	-0.34	0.97	0
350	Outer membrane lipoprotein carrier protein LolA [Escherichia coli O157:H7 str. EDL933]	gi|667690741	22 kDa	0.0001	0.32	0.012	0.14
351	LSU ribosomal protein L20p [Escherichia coli O157:H7 str. EDL933]	gi|667692238	13 kDa	1	-0.12	0.0001	0.51
352	Glucose-1-phosphate adenylyltransferase [Escherichia coli O157:H7 str. EDL933]	gi|667694175	49 kDa	0.5	-0.02	0.00066	-0.25
353	5-methyltetrahydrofolate--homocysteine methyltransferase [Escherichia coli O157:H7 str. EDL933]	gi|667694876	136 kDa	0.002	-0.12	0.0001	0.18
354	Betaine aldehyde dehydrogenase [Escherichia coli O157:H7 str. EDL933]	gi|667689956	53 kDa	0.0001	-0.64	0.0001	0.47
355	FKBP-type peptidyl-prolyl cis-trans isomerase SlyD [Escherichia coli O157:H7 str. EDL933]	gi|667694091	21 kDa	0.12	-0.2	0.77	0.05
356	Phage tail fiber protein [Escherichia coli O157:H7 str. EDL933]	gi|667690991	64 kDa	0.0001	1.64	0.0047	-0.22
357	Sigma cross-reacting protein 27A [Escherichia coli O157:H7 str. EDL933]	gi|667693976	23 kDa	0.11	0.1	0.49	0.03
358	Hypothetical protein YbgI [Escherichia coli O157:H7 str. EDL933]	gi|667690369	27 kDa	0.45	-0.01	0.0001	0.31
359	Aspartokinase [Escherichia coli O157:H7 str. EDL933]	gi|667689601	89 kDa	0.0064	-0.19	0.0001	-0.31
360	Outer membrane protein Imp, required for envelope biogenesis [Escherichia coli O157:H7 str. EDL933]	gi|667689656	88 kDa	0.0001	0.35	0.62	-0.03
361	Asparagine synthetase [glutamine-hydrolyzing] [Escherichia coli O157:H7 str. EDL933]	gi|667690334	63 kDa	0.0001	-0.5	0.03	-0.14
362	Protein of unknown function YceH [Escherichia coli O157:H7 str. EDL933]	gi|667691222	24 kDa	0.0001	-0.48	0.00035	0.33
363	Porphobilinogen synthase [Escherichia coli O157:H7 str. EDL933]	gi|667690025	36 kDa	0.0036	-0.29	0.032	0.18
364	Dihydroxy-acid dehydratase [Escherichia coli O157:H7 str. EDL933]	gi|667694622	66 kDa	0.0001	0.71	0.12	-0.05
365	Protein ydhR precursor [Escherichia coli O157:H7 str. EDL933]	gi|667692186	11 kDa	0.011	-0.24	0.0001	0.44
366	Ribose 5-phosphate isomerase A [Escherichia coli O157:H7 str. EDL933]	gi|667693661	23 kDa	0.29	0.1	0.6	-0.04
367	Branched-chain amino acid ABC transporter, amino acid-binding protein [Escherichia coli O157:H7 str. EDL933]	gi|667694204	39 kDa	0.0017	0.2	0.0001	-0.68
368	Histidinol dehydrogenase [Escherichia coli O157:H7 str. EDL933]	gi|667692649	46 kDa	0.87	-0.02	0.0001	0.55
369	Outer membrane protein C precursor [Escherichia coli O157:H7 str. EDL933]	gi|667692938	41 kDa	0.0001	-1.23	0.0001	-0.56
370	Ribosome hibernation protein YfiA [Escherichia coli O157:H7 str. EDL933]	gi|667693310	13 kDa	0.00017	0.6	0.6	-0.08
371	Maltose/maltodextrin ABC transporter, substrate binding periplasmic protein MalE [Escherichia coli O157:H7 str. EDL933]	gi|667694901	43 kDa	0.0001	0.65	0.0001	-1.1
372	Ferric enterobactin-binding periplasmic protein FepB [Escherichia coli O157:H7 str. EDL933]	gi|667690255	34 kDa	0.0001	0.55	0.0008	-0.35
373	Iron-sulfur cluster assembly scaffold protein IscU [Escherichia coli O157:H7 str. EDL933]	gi|667693243	14 kDa	0.073	0.11	0.75	-0.05
374	Quinone oxidoreductase [Escherichia coli O157:H7 str. EDL933]	gi|667694917	35 kDa	0.006	-0.16	0.014	0.14
375	Low-specificity L-threonine aldolase [Escherichia coli O157:H7 str. EDL933]	gi|667690596	36 kDa	0.021	-0.14	0.081	-0.13
376	Tail-specific protease precursor [Escherichia coli O157:H7 str. EDL933]	gi|667692365	76 kDa	0.0001	0.27	0.0001	0.32
377	hypothetical protein YebC [Escherichia coli O157:H7 str. EDL933]	gi|667692400	26 kDa	0.11	0.11	0.0014	0.32
378	Erythronate-4-phosphate dehydrogenase [Escherichia coli O157:H7 str. EDL933]	gi|667693042	41 kDa	0.011	-0.13	0.0001	0.5
379	LSU ribosomal protein L18p (L5e) [Escherichia coli O157:H7 str. EDL933]	gi|667694060	13 kDa	0.0056	-0.51	0.00017	0.52
380	N-methyl-L-amino-acid oxidase [Escherichia coli O157:H7 str. EDL933]	gi|667691214	41 kDa	0.0001	-0.49	0.0001	0.41
381	Glutathione synthetase [Escherichia coli O157:H7 str. EDL933]	gi|667693702	35 kDa	0.00024	-0.23	0.0052	0.16
382	Tir chaperone [Escherichia coli O157:H7 str. EDL933]	gi|667694480	18 kDa	0.0001	1.16	0.0001	-1.03
383	Pantoate--beta-alanine ligase [Escherichia coli O157:H7 str. EDL933]	gi|667689736	32 kDa	0.016	-0.14	0.68	0.05
384	Iron-sulfur cluster assembly protein SufB [Escherichia coli O157:H7 str. EDL933]	gi|667692203	55 kDa	0.0001	-0.55	0.27	0.08
385	LSU ribosomal protein L16p (L10e) [Escherichia coli O157:H7 str. EDL933]	gi|667694069	15 kDa	0.059	-0.29	0.2	0.11
386	UDP-N-acetylmuramoylalanyl-D-glutamate--2,6- diaminopimelate ligase [Escherichia coli O157:H7 str. EDL933]	gi|667689687	53 kDa	0.0001	-0.31	0.0001	0.34
387	Histidinol-phosphate aminotransferase [Escherichia coli O157:H7 str. EDL933]	gi|667692650	39 kDa	0.49	-0.04	0.0001	0.7
388	Putative phosphatase YfbT [Escherichia coli O157:H7 str. EDL933]	gi|667693012	23 kDa	0.0004	0.31	0.94	-0.04
389	DNA-binding protein stpA [Escherichia coli O157:H7 str. EDL933]	gi|667693380	15 kDa	0.035	0.18	0.0083	-0.18
390	Decarboxylase family protein [Escherichia coli O157:H7 str. EDL933]	gi|667693522	51 kDa	0.11	-0.09	0.029	0.12
391	LSU ribosomal protein L14p (L23e) [Escherichia coli O157:H7 str. EDL933]	gi|667694066	13 kDa	0.082	-0.42	0.019	0.37
392	ATP synthase delta chain [Escherichia coli O157:H7 str. EDL933]	gi|667694595	19 kDa	0.3	0.19	0.00081	-0.59
393	Protein of unknown function DUF414 [Escherichia coli O157:H7 str. EDL933]	gi|667694714	19 kDa	0.71	0.04	0.14	-0.14
394	Galactose/methyl galactoside ABC transport system, D-galactose-binding periplasmic protein MglB [Escherichia coli O157:H7 str. EDL933]	gi|667692869	36 kDa	0.0001	0.36	0.0001	-0.46
395	UPF0265 protein YeeX [Escherichia coli O157:H7 str. EDL933]	gi|667692636	13 kDa	0.82	0.04	0.49	-0.02
396	ATP-dependent Clp protease proteolytic subunit [Escherichia coli O157:H7 str. EDL933]	gi|667690104	23 kDa	0.83	0.03	0.093	0.1
397	Histidyl-tRNA synthetase [Escherichia coli O157:H7 str. EDL933]	gi|667693222	47 kDa	0.00024	0.14	0.0011	0.14
398	Phosphomannomutase [Escherichia coli O157:H7 str. EDL933]	gi|667692659	50 kDa	0.0001	-0.27	0.0001	-0.52
399	L-proline glycine betaine binding ABC transporter protein ProX [Escherichia coli O157:H7 str. EDL933]	gi|667693393	36 kDa	0.019	0.2	0.0001	0.6
400	major outer membrane lipoprotein [Escherichia coli O157:H7 str. EDL933]	gi|667692197	8 kDa	0.15	-0.25	0.016	-0.43
401	Phosphoribosylformylglycinamidine cyclo-ligase [Escherichia coli O157:H7 str. EDL933]	gi|667693205	37 kDa	0.00026	0.27	0.3	-0.05
402	putative GST-like protein yghU associated with glutathionylspermidine synthetase/amidase [Escherichia coli O157:H7 str. EDL933]	gi|667693753	32 kDa	0.27	-0.08	0.0001	0.57
403	Phosphate ABC transporter, periplasmic phosphate-binding protein PstS [Escherichia coli O157:H7 str. EDL933]	gi|667694581	37 kDa	0.39	0.05	0.0001	0.37
404	Spermidine synthase [Escherichia coli O157:H7 str. EDL933]	gi|667689722	32 kDa	0.15	0.12	0.0001	0.5
405	DNA recombination-dependent growth factor C [Escherichia coli O157:H7 str. EDL933]	gi|667690049	34 kDa	0.0001	-0.54	0.012	0.18
406	3-hydroxydecanoyl-[acyl-carrier-protein] dehydratase [Escherichia coli O157:H7 str. EDL933]	gi|667690807	19 kDa	0.026	0.26	0.076	0.23
407	Phosphatase YidA [Escherichia coli O157:H7 str. EDL933]	gi|667694552	30 kDa	0.041	-0.26	0.69	0.06
408	Aspartokinase [Escherichia coli O157:H7 str. EDL933]	gi|667694889	49 kDa	0.22	0.05	0.48	0.03
409	5-Enolpyruvylshikimate-3-phosphate synthase [Escherichia coli O157:H7 str. EDL933]	gi|667690757	46 kDa	0.71	0.02	0.72	0.01
410	Maltodextrin phosphorylase [Escherichia coli O157:H7 str. EDL933]	gi|667694158	91 kDa	0.0001	0.52	0.0001	-0.51
411	Protein YhjJ, putative peptidase [Escherichia coli O157:H7 str. EDL933]	gi|667694316	56 kDa	0.11	0.03	0.068	-0.14
412	Succinate dehydrogenase flavoprotein subunit [Escherichia coli O157:H7 str. EDL933]	gi|667695034	66 kDa	0.0075	0.42	0.0002	-0.66
413	FKBP-type peptidyl-prolyl cis-trans isomerase FklB [Escherichia coli O157:H7 str. EDL933]	gi|667695083	22 kDa	0.00015	-0.69	0.21	0.2
414	Cold shock protein CspA [Escherichia coli O157:H7 str. EDL933]	gi|667690289	7 kDa	0.21	0.12	0.46	-0.04
415	TPR repeat containing exported protein [Escherichia coli O157:H7 str. EDL933]	gi|667690414	28 kDa	0.082	0.07	0.0001	0.22
416	Uracil phosphoribosyltransferase [Escherichia coli O157:H7 str. EDL933]	gi|667693204	23 kDa	0.0001	0.48	0.001	-0.18
417	Protein YicC [Escherichia coli O157:H7 str. EDL933]	gi|667694437	33 kDa	0.015	-0.17	0.0021	-0.23
418	Chromosome segregation ATPase [Escherichia coli O157:H7 str. EDL933]	gi|667689767	15 kDa	0.0012	0.46	0.61	-0.16
419	Dihydrolipoamide succinyltransferase component (E2) of 2-oxoglutarate dehydrogenase complex [Escherichia coli O157:H7 str. EDL933]	gi|667690388	44 kDa	0.0001	0.37	0.0001	-0.64
420	Ribonucleotide reductase of class Ib (aerobic), beta subunit [Escherichia coli O157:H7 str. EDL933]	gi|667693390	36 kDa	0.0001	-0.41	0.0001	-0.53
421	Uridylate kinase [Escherichia coli O157:H7 str. EDL933]	gi|667689774	26 kDa	0.001	-0.21	0.0001	-0.32
422	Biotin carboxyl carrier protein of acetyl-CoA carboxylase [Escherichia coli O157:H7 str. EDL933]	gi|667694016	17 kDa	0.00094	-0.41	0.2	-0.15
423	LSU ribosomal protein L29p (L35e) [Escherichia coli O157:H7 str. EDL933]	gi|667694068	7 kDa	0.25	-0.07	0.92	-0.13
424	GI:254791158 |[Escherichia coli O157:H7 str. TW14359]|TW14359|rpsT|264|NC_013008(5528136):25221-25484:-1 ^,GeneID:8214590^ Escherichia coli O157:H7 str. TW14359 chromosome, complete genome.|neighbours:GI:254791157(-1),GI:254791159(1)|neighbour_genes	GI:254791158	?	0.021	-0.28	0.093	0.14
425	2-ketoaldonate reductase, broad specificity [Escherichia coli O157:H7 str. EDL933]	gi|667694350	35 kDa	0.00092	-0.35	0.0018	0.28
426	D-alanine--D-alanine ligase A [Escherichia coli O157:H7 str. EDL933]	gi|667690034	39 kDa	0.14	0.11	0.0001	-0.34
427	hypothetical protein EDL933_1772 [Escherichia coli O157:H7 str. EDL933]	gi|667691351	43 kDa	0.0001	-0.45	0.14	0.07
428	Dihydrodipicolinate reductase [Escherichia coli O157:H7 str. EDL933]	gi|667689629	29 kDa	0.0029	-0.21	0.21	-0.02
429	Formyltetrahydrofolate deformylase [Escherichia coli O157:H7 str. EDL933]	gi|667691514	32 kDa	0.097	-0.16	0.31	0.06
430	Cysteine desulfurase, SufS subfamily [Escherichia coli O157:H7 str. EDL933]	gi|667692200	44 kDa	0.0001	-0.69	0.085	0.22
431	Chromosome partition protein MukB [Escherichia coli O157:H7 str. EDL933]	gi|667690773	170 kDa	0.04	-0.08	0.033	-0.07
432	Glycogen phosphorylase [Escherichia coli O157:H7 str. EDL933]	gi|667694173	93 kDa	0.034	-0.12	0.061	-0.08
433	Methylglyoxal reductase, acetol producing [Escherichia coli O157:H7 str. EDL933]	gi|667689806	29 kDa	0.0001	-0.36	0.0001	0.28
434	6,7-dimethyl-8-ribityllumazine synthase [Escherichia coli O157:H7 str. EDL933]	gi|667690078	16 kDa	0.33	0.06	0.0012	-0.41
435	Protein of unknown function DUF541 [Escherichia coli O157:H7 str. EDL933]	gi|667693670	27 kDa	0.62	0.02	0.0001	0.46
436	GI:254795253 |[Escherichia coli O157:H7 str. TW14359]|TW14359|rpsS|279|NC_013008(5528136):4244381-4244659:-1 ^,GeneID:8218853^ Escherichia coli O157:H7 str. TW14359 chromosome, complete genome.|neighbours:GI:254795252(-1),GI:254795254(-1)|neighbour_	GI:254795253	?	0.0082	-0.62	0.096	0.3
437	Arsenate reductase [Escherichia coli O157:H7 str. EDL933]	gi|667693201	13 kDa	0.36	-0.08	0.057	-0.23
438	Molybdenum cofactor biosynthesis protein MoaB [Escherichia coli O157:H7 str. EDL933]	gi|667690495	19 kDa	0.0001	-1.06	0.0094	0.48
439	SSU ribosomal protein S16p [Escherichia coli O157:H7 str. EDL933]	gi|667693321	9 kDa	0.0019	-0.58	0.023	0.15
440	Outer membrane vitamin B12 receptor BtuB [Escherichia coli O157:H7 str. EDL933]	gi|667694834	68 kDa	0.57	-0.04	0.0001	-0.44
441	Tellurite resistance protein TerB [Escherichia coli O157:H7 str. EDL933]	gi|667690665 (+1)	17 kDa	0.0001	0.86	0.021	-0.29
442	6-phosphofructokinase class II [Escherichia coli O157:H7 str. EDL933]	gi|667692245	32 kDa	0.00043	-0.41	0.21	-0.17
443	Aerobic respiration control protein arcA [Escherichia coli O157:H7 str. EDL933]	gi|667695273	27 kDa	0.0029	0.3	0.18	0.05
444	iron-chelator utilization protein [Escherichia coli O157:H7 str. EDL933]	gi|667693832	29 kDa	0.00032	-0.22	0.48	-0.04
445	Gamma-glutamyl phosphate reductase [Escherichia coli O157:H7 str. EDL933]	gi|667689873	45 kDa	0.031	-0.17	0.26	0.1
446	Aconitate hydratase 2 [Escherichia coli O157:H7 str. EDL933]	gi|667689719	91 kDa	0.0001	0.15	0.0001	-0.17
447	tRNA-guanine transglycosylase [Escherichia coli O157:H7 str. EDL933]	gi|667690066	43 kDa	0.0001	-0.72	0.2	0.19
448	NAD(P) transhydrogenase alpha subunit [Escherichia coli O157:H7 str. EDL933]	gi|667692119	55 kDa	0.0001	0.29	0.0001	-0.34
449	Ferric uptake regulation protein FUR [Escherichia coli O157:H7 str. EDL933]	gi|667690348	17 kDa	0.16	0.08	0.082	0.1
450	Phage shock protein E precursor [Escherichia coli O157:H7 str. EDL933]	gi|667691948	12 kDa	0.096	0.3	0.019	-0.34
451	Nicotinamidase family protein YcaC [Escherichia coli O157:H7 str. EDL933]	gi|667690747	23 kDa	0.0083	-0.33	0.0001	1.23
452	UTP--glucose-1-phosphate uridylyltransferase [Escherichia coli O157:H7 str. EDL933]	gi|667691518	33 kDa	0.0001	-0.18	0.14	-0.07
453	Phenylalanyl-tRNA synthetase alpha chain [Escherichia coli O157:H7 str. EDL933]	gi|667692236	37 kDa	0.91	0	0.00017	-0.35
454	Thiol:disulfide interchange protein DsbC [Escherichia coli O157:H7 str. EDL933]	gi|667693639	26 kDa	0.038	0.15	0.52	-0.03
455	Glutamate--cysteine ligase [Escherichia coli O157:H7 str. EDL933]	gi|667693403	58 kDa	0.53	0.04	0.0001	0.32
456	UDP-N-acetylglucosamine 1-carboxyvinyltransferase [Escherichia coli O157:H7 str. EDL933]	gi|667693956	45 kDa	0.0001	-0.32	0.87	0.04
457	Anthranilate phosphoribosyltransferase like protein [Escherichia coli O157:H7 str. EDL933]	gi|667690515	35 kDa	0.37	-0.06	0.16	-0.08
458	Protein ydjA [Escherichia coli O157:H7 str. EDL933]	gi|667692288	20 kDa	0.031	-0.1	0.0011	0.26
459	ATP synthase B chain [Escherichia coli O157:H7 str. EDL933]	gi|667694596	17 kDa	0.0001	0.89	0.0001	-0.21
460	hypothetical protein co-occurring with RecR [Escherichia coli O157:H7 str. EDL933]	gi|667690141	12 kDa	0.2	-0.15	0.00026	-0.39
461	Molybdopterin biosynthesis protein MoeA [Escherichia coli O157:H7 str. EDL933]	gi|667690543	44 kDa	0.00022	-0.35	0.27	0.1
462	SSU ribosomal protein S10p (S20e) [Escherichia coli O157:H7 str. EDL933]	gi|667694077	12 kDa	0.00029	-0.6	0.023	0.13
463	Ribulose-phosphate 3-epimerase [Escherichia coli O157:H7 str. EDL933]	gi|667694123	25 kDa	0.0027	-0.19	0.027	0.15
464	Dipeptide transport ATP-binding protein DppD [Escherichia coli O157:H7 str. EDL933]	gi|667694333	36 kDa	0.00011	0.76	0.0001	-0.74
465	DNA polymerase III beta subunit [Escherichia coli O157:H7 str. EDL933]	gi|667694556	41 kDa	0.55	-0.04	0.0001	0.32
466	Aspartate carbamoyltransferase regulatory chain (PyrI) [Escherichia coli O157:H7 str. EDL933]	gi|667695124	17 kDa	0.0022	-0.47	0.0001	-0.65
467	GI:254793775 |[Escherichia coli O157:H7 str. TW14359]|TW14359|hypothetical protein|522|NC_013008(5528136):2707942-2708463:1 ^,GeneID:8217308^ Escherichia coli O157:H7 str. TW14359 chromosome, complete genome.|neighbours:GI:254793774(1),GI:254793776(	GI:254793775	?	0.0001	1.11	0.0001	1.54
468	ATP-dependent Clp protease ATP-binding subunit ClpX [Escherichia coli O157:H7 str. EDL933]	gi|667690105	46 kDa	0.0001	0.47	0.023	-0.09
469	Glucosamine-6-phosphate deaminase [Escherichia coli O157:H7 str. EDL933]	gi|667690339	30 kDa	0.43	-0.01	0.0001	0.37
470	Ferritin-like protein [Escherichia coli O157:H7 str. EDL933]	gi|667692441	19 kDa	0.96	0.1	0.14	-0.1
471	L,D-transpeptidase YbiS [Escherichia coli O157:H7 str. EDL933]	gi|667690534	33 kDa	0.00021	0.28	0.0001	-0.33
472	MltA-interacting protein MipA [Escherichia coli O157:H7 str. EDL933]	gi|667692309	28 kDa	0.089	-0.18	0.31	0.08
473	Protease III precursor [Escherichia coli O157:H7 str. EDL933]	gi|667693545	108 kDa	0.039	0.08	0.57	0
474	Agmatinase [Escherichia coli O157:H7 str. EDL933]	gi|667693690	34 kDa	0.00086	-0.2	0.0001	0.3
475	Lead, cadmium, zinc and mercury transporting ATPase [Escherichia coli O157:H7 str. EDL933]	gi|667694218	77 kDa	0.0001	0.69	0.0001	-0.51
476	Soluble lytic murein transglycosylase precursor [Escherichia coli O157:H7 str. EDL933]	gi|667695264	73 kDa	0.0001	0.26	0.72	0.04
477	Non-specific DNA-binding protein Dps [Escherichia coli O157:H7 str. EDL933]	gi|667690527	19 kDa	0.0001	-0.77	0.0001	0.44
478	GTP-binding and nucleic acid-binding protein YchF [Escherichia coli O157:H7 str. EDL933]	gi|667691486	40 kDa	0.019	-0.17	0.41	0.03
479	Mannitol-1-phosphate 5-dehydrogenase [Escherichia coli O157:H7 str. EDL933]	gi|667694393	41 kDa	0.0088	-0.21	0.00049	-0.26
480	Nitrate/nitrite response regulator protein [Escherichia coli O157:H7 str. EDL933]	gi|667691506	24 kDa	0.0003	-0.23	0.031	0.15
481	Tellurite resistance protein TehB [Escherichia coli O157:H7 str. EDL933]	gi|667691798	22 kDa	0.0001	-0.58	0.5	0.07
482	Phosphoribosylformimino-5-aminoimidazole carboxamide ribotide isomerase [Escherichia coli O157:H7 str. EDL933]	gi|667692653	26 kDa	0.85	0.03	0.0001	0.69
483	Outer membrane protein YfgL, lipoprotein component of the protein assembly complex (forms a complex with YaeT, YfiO, and NlpB) [Escherichia coli O157:H7 str. EDL933]	gi|667693220	42 kDa	0.0001	0.47	0.0022	-0.19
484	Methionine aminopeptidase [Escherichia coli O157:H7 str. EDL933]	gi|667689770	29 kDa	0.021	0.17	0.95	-0.04
485	S-ribosylhomocysteine lyase [Escherichia coli O157:H7 str. EDL933]	gi|667693402	19 kDa	0.0003	0.44	0.52	-0.08
486	Succinyl-CoA ligase [ADP-forming] alpha chain [Escherichia coli O157:H7 str. EDL933]	gi|667690390	30 kDa	0.15	-0.09	0.18	-0.05
487	Putative GTP-binding protein YdgA [Escherichia coli O157:H7 str. EDL933]	gi|667692131	55 kDa	0.0001	0.64	0.0001	-0.54
488	AMP nucleosidase [Escherichia coli O157:H7 str. EDL933]	gi|667692610	54 kDa	0.00054	-0.38	0.081	0.17
489	PTS system, mannose-specific IID component [Escherichia coli O157:H7 str. EDL933]	gi|667692351	31 kDa	0.0001	0.92	0.0035	-0.25
490	YhdH, a putative quinone oxidoreductase [Escherichia coli O157:H7 str. EDL933]	gi|667694013	35 kDa	0.77	0	0.00011	0.3
491	Adenine phosphoribosyltransferase [Escherichia coli O157:H7 str. EDL933]	gi|667690139	20 kDa	0.16	0.15	0.33	0.11
492	Pyridoxine 5'-phosphate synthase [Escherichia coli O157:H7 str. EDL933]	gi|667693280	26 kDa	0.0074	-0.14	0.066	-0.12
493	Integration host factor beta subunit [Escherichia coli O157:H7 str. EDL933]	gi|667690761	11 kDa	0.12	-0.19	0.75	0.05
494	tRNA-specific 2-thiouridylase MnmA [Escherichia coli O157:H7 str. EDL933]	gi|667691381	41 kDa	0.0001	-0.39	0.0001	0.46
495	HflC protein [Escherichia coli O157:H7 str. EDL933]	gi|667695050	38 kDa	0.0001	0.66	0.19	-0.07
496	HemX like protein [Escherichia coli O157:H7 str. EDL933]	gi|667694651	43 kDa	0.0001	0.67	0.0001	-0.21
497	Transcription antitermination protein NusG [Escherichia coli O157:H7 str. EDL933]	gi|667694842	21 kDa	0.0022	0.36	0.67	-0.08
498	Inhibitor of vertebrate lysozyme precursor [Escherichia coli O157:H7 str. EDL933]	gi|667689847	16 kDa	0.42	0.1	0.0047	-0.29
499	N-acetylglucosamine-6-phosphate deacetylase [Escherichia coli O157:H7 str. EDL933]	gi|667690338	41 kDa	0.0027	-0.19	0.0033	0.19
500	Putative hydrolase YcdX [Escherichia coli O157:H7 str. EDL933]	gi|667691186	27 kDa	0.0001	-0.45	0.029	0.16
501	Transcription-repair coupling factor [Escherichia coli O157:H7 str. EDL933]	gi|667691271	130 kDa	0.53	-0.04	0.068	-0.07
502	Phage shock protein A [Escherichia coli O157:H7 str. EDL933]	gi|667691952	25 kDa	0.05	0.2	0.0001	-0.53
503	GDP-L-fucose synthetase [Escherichia coli O157:H7 str. EDL933]	gi|667692662	36 kDa	0.56	-0.06	0.017	-0.14
504	putative tRNA/rRNA methyltransferase yfiF [Escherichia coli O157:H7 str. EDL933]	gi|667693297	38 kDa	0.72	0.06	0.0001	0.4
505	Transcription elongation factor GreA [Escherichia coli O157:H7 str. EDL933]	gi|667693948	18 kDa	0.035	0.06	0.0016	0.18
506	Poly(A) polymerase [Escherichia coli O157:H7 str. EDL933]	gi|667689746	53 kDa	0.98	-0.01	0.0017	0.2
507	Leucine-responsive regulatory protein, regulator for leucine (or lrp) regulon and high-affinity branched-chain amino acid transport system [Escherichia coli O157:H7 str. EDL933]	gi|667690739	19 kDa	0.0026	0.23	0.0011	0.26
508	Transcription accessory protein (S1 RNA-binding domain) [Escherichia coli O157:H7 str. EDL933]	gi|667694146	85 kDa	0.86	0.02	0.0001	-0.25
509	3-isopropylmalate dehydrogenase [Escherichia coli O157:H7 str. EDL933]	gi|667689674	40 kDa	0.21	-0.09	0.0001	-0.4
510	Uroporphyrinogen III decarboxylase [Escherichia coli O157:H7 str. EDL933]	gi|667694858	39 kDa	0.32	0.05	0.42	-0.03
511	Transcriptional regulator, TetR family [Escherichia coli O157:H7 str. EDL933]	gi|667695012	22 kDa	0.00015	-0.31	0.0001	0.52
512	ATP-dependent Clp protease ATP-binding subunit ClpA [Escherichia coli O157:H7 str. EDL933]	gi|667690608	84 kDa	0.29	-0.06	0.069	-0.12
513	Fumarylacetoacetate hydrolase [Escherichia coli O157:H7 str. EDL933]	gi|667691452	24 kDa	0.59	0.05	0.0001	0.4
514	Nucleoid-associated protein NdpA [Escherichia coli O157:H7 str. EDL933]	gi|667692910	38 kDa	0.2	0.08	0.0001	-0.34
515	Peptide chain release factor 2 [Escherichia coli O157:H7 str. EDL933]	gi|667693636	33 kDa	0.017	-0.29	0.0001	0.39
516	UDP-N-acetylmuramoylalanine--D-glutamate ligase [Escherichia coli O157:H7 str. EDL933]	gi|667689690	47 kDa	0.22	-0.09	0.063	0.15
517	D-alanyl-D-alanine carboxypeptidase [Escherichia coli O157:H7 str. EDL933]	gi|667690298	44 kDa	0.0001	0.47	0.0058	-0.15
518	Flavodoxin 1 [Escherichia coli O157:H7 str. EDL933]	gi|667690349	20 kDa	0.00015	-0.36	0.028	0.12
519	UDP-N-acetylglucosamine 4-epimerase [Escherichia coli O157:H7 str. EDL933]	gi|667690425	37 kDa	0.62	0.03	0.031	0.12
520	Heat shock protein 33, 33 kDa chaperonin [Escherichia coli O157:H7 str. EDL933]	gi|667694139	33 kDa	0.0013	-0.33	0.53	0.06
521	Threonine synthase [Escherichia coli O157:H7 str. EDL933]	gi|667689603	47 kDa	0.19	0.1	0.011	-0.19
522	Shiga-like toxin II subunit A precursor [Escherichia coli O157:H7 str. EDL933]	gi|667690968	36 kDa	0.0001	1.54	0.00017	0.7
523	Tripeptide aminopeptidase [Escherichia coli O157:H7 str. EDL933]	gi|667691350	41 kDa	0.0001	-0.3	0.0001	0.82
524	hypothetical protein EDL933_1785 [Escherichia coli O157:H7 str. EDL933]	gi|667691364	9 kDa	0.012	0.9	0.0023	1.19
525	Protein yciN [Escherichia coli O157:H7 str. EDL933]	gi|667691993	9 kDa	0.6	0.01	0.00078	0.42
526	Phosphoribosylglycinamide formyltransferase 2 [Escherichia coli O157:H7 str. EDL933]	gi|667692384	42 kDa	0.87	0	0.0024	0.16
527	Outer membrane stress sensor protease DegQ, serine protease [Escherichia coli O157:H7 str. EDL933]	gi|667693995	47 kDa	0.0001	0.41	0.88	-0.03
528	Putative oxidoreductase [Escherichia coli O157:H7 str. EDL933]	gi|667694187	39 kDa	0.043	-0.14	0.0001	-0.41
529	Phosphate starvation-inducible ATPase PhoH with RNA binding motif [Escherichia coli O157:H7 str. EDL933]	gi|667690330	39 kDa	0.0018	0.24	0.083	0.1
530	FMN-dependent NADH-azoreductase [Escherichia coli O157:H7 str. EDL933]	gi|667691817	22 kDa	0.51	0.06	0.00015	0.27
531	Protein-N(5)-glutamine methyltransferase PrmB, methylates LSU ribosomal protein L3p [Escherichia coli O157:H7 str. EDL933]	gi|667693053	35 kDa	0.00028	-0.52	0.0033	0.44
532	Cyclic AMP receptor protein [Escherichia coli O157:H7 str. EDL933]	gi|667694100	24 kDa	0.0001	0.54	0.0032	-0.3
533	Putative heme iron utilization protein [Escherichia coli O157:H7 str. EDL933]	gi|667694290	18 kDa	0.0056	-0.4	0.0001	-0.59
534	Shiga toxin A-chain precursor [Escherichia coli O157:H7 str. EDL933]	gi|667692802	35 kDa	0.0001	-1.62	0.0001	-1.51
535	Cytosine deaminase [Escherichia coli O157:H7 str. EDL933]	gi|667689992	48 kDa	0.05	0.11	0.0041	0.16
536	hypothetical protein YeeN [Escherichia coli O157:H7 str. EDL933]	gi|667692611	26 kDa	0.026	-0.15	0.00046	0.3
537	Imidazole glycerol phosphate synthase amidotransferase subunit [Escherichia coli O157:H7 str. EDL933]	gi|667692652	22 kDa	0.00014	0.36	0.0001	0.97
538	Excinuclease ABC subunit A [Escherichia coli O157:H7 str. EDL933]	gi|667694926	104 kDa	0.0018	-0.23	0.0001	-1.01
539	NADH-ubiquinone oxidoreductase chain G [Escherichia coli O157:H7 str. EDL933]	gi|667693001	100 kDa	0.0001	0.54	0.0001	-0.39
540	Orotate phosphoribosyltransferase [Escherichia coli O157:H7 str. EDL933]	gi|667694435	24 kDa	0.0063	-0.18	0.0001	-0.36
541	Glucans biosynthesis protein D precursor [Escherichia coli O157:H7 str. EDL933]	gi|667691804	61 kDa	0.00034	0.3	0.29	0.06
542	Lactoylglutathione lyase [Escherichia coli O157:H7 str. EDL933]	gi|667692171	15 kDa	0.15	0.24	0.2	0.14
543	Acetyl-coenzyme A carboxyl transferase beta chain [Escherichia coli O157:H7 str. EDL933]	gi|667693037	33 kDa	0.56	0	0.0013	-0.38
544	Uncharacterized protein YggN [Escherichia coli O157:H7 str. EDL933]	gi|667693714	26 kDa	0.0001	0.25	0.0001	-0.54
545	Ribosome hibernation protein YhbH [Escherichia coli O157:H7 str. EDL933]	gi|667693970	11 kDa	0.4	-0.01	0.14	0.15
546	Glutamate decarboxylase [Escherichia coli O157:H7 str. EDL933]	gi|667694305	53 kDa	0.025	0.27	0.055	-0.25
547	Catalase [Escherichia coli O157:H7 str. EDL933]	gi|667692254	84 kDa	0.0001	-0.29	0.0001	0.99
548	Fructose-specific phosphocarrier protein HPr [Escherichia coli O157:H7 str. EDL933]	gi|667692890	40 kDa	0.0002	0.44	0.00015	-0.25
549	Lysine-arginine-ornithine-binding periplasmic protein precursor [Escherichia coli O157:H7 str. EDL933]	gi|667693031	28 kDa	0.015	-0.12	0.091	-0.11
550	SSU ribosomal protein S12p (S23e) [Escherichia coli O157:H7 str. EDL933]	gi|667694084	14 kDa	0.07	-0.45	0.013	0.41
551	Protein yihD [Escherichia coli O157:H7 str. EDL933]	gi|667694703	10 kDa	0.019	0.21	0.00067	-0.25
552	GI:254793758 |[Escherichia coli O157:H7 str. TW14359]|TW14359|stx2cB|270|NC_013008(5528136):2695183-2695452:-1 ^,GeneID:8217288^ Escherichia coli O157:H7 str. TW14359 chromosome, complete genome.|neighbours:GI:254793757(-1),GI:254793759(-1)|neighbou	GI:254793758	?	0.0039	1.02	0.0039	0.72
553	Tellurium resistance protein TerA [Escherichia coli O157:H7 str. EDL933]	gi|667690664 (+1)	42 kDa	0.0001	0.48	0.0001	-0.22
554	Aconitate hydratase [Escherichia coli O157:H7 str. EDL933]	gi|667691988	98 kDa	0.00017	0.14	0.86	-0.03
555	Xanthine-guanine phosphoribosyltransferase [Escherichia coli O157:H7 str. EDL933]	gi|667689868	17 kDa	0.00081	-0.34	0.49	-0.08
556	Diaminohydroxyphosphoribosylaminopyrimidine deaminase [Escherichia coli O157:H7 str. EDL933]	gi|667690077	40 kDa	0.55	0.01	0.51	-0.02
557	Translation initiation factor 1 [Escherichia coli O157:H7 str. EDL933]	gi|667690733	8 kDa	0.94	-0.04	0.15	0.16
558	Putative oxidoreductase YncB [Escherichia coli O157:H7 str. EDL933]	gi|667691778	38 kDa	0.034	-0.15	0.0001	0.93
559	Aldehyde dehydrogenase A [Escherichia coli O157:H7 str. EDL933]	gi|667691811	52 kDa	0.045	-0.08	0.4	-0.04
560	ProQ: influences osmotic activation of compatible solute ProP [Escherichia coli O157:H7 str. EDL933]	gi|667692366	26 kDa	0.046	-0.15	0.0001	0.69
561	hypothetical protein EDL933_4655 [Escherichia coli O157:H7 str. EDL933]	gi|667694191	17 kDa	0.17	-0.09	0.00022	0.42
562	Dipeptide transport ATP-binding protein DppF [Escherichia coli O157:H7 str. EDL933]	gi|667694332	38 kDa	0.00011	1	0.0001	-0.8
563	SSU ribosomal protein S18p, zinc-independent [Escherichia coli O157:H7 str. EDL933]	gi|667695076	9 kDa	0.88	-0.14	0.29	0.31
564	Glutathione peroxidase [Escherichia coli O157:H7 str. EDL933]	gi|667692232	20 kDa	0.0003	-0.42	0.0001	1.02
565	Putative cytoplasmic protein [Escherichia coli O157:H7 str. EDL933]	gi|667694787	9 kDa	0.0022	-0.43	0.33	-0.12
566	Biosynthetic Aromatic amino acid aminotransferase alpha [Escherichia coli O157:H7 str. EDL933]	gi|667694921	44 kDa	0.0096	0.18	0.0001	-0.95
567	3'-to-5' oligoribonuclease (orn) [Escherichia coli O157:H7 str. EDL933]	gi|667695040	21 kDa	0.25	0.06	0.9	0.03
568	LppC putative lipoprotein [Escherichia coli O157:H7 str. EDL933]	gi|667693913	73 kDa	0.0001	0.43	0.0001	-0.38
569	L-seryl-tRNA(Sec) selenium transferase [Escherichia coli O157:H7 str. EDL933]	gi|667694383	51 kDa	0.0014	-0.16	0.89	0.04
570	Succinate dehydrogenase flavoprotein subunit [Escherichia coli O157:H7 str. EDL933]	gi|667690384	64 kDa	0.0012	0.24	0.00024	-0.23
571	Exoribonuclease II [Escherichia coli O157:H7 str. EDL933]	gi|667691976	72 kDa	0.28	-0.03	0.0001	-0.29
572	Alkylphosphonate utilization operon protein PhnA [Escherichia coli O157:H7 str. EDL933]	gi|667694983	15 kDa	0.025	0.49	0.63	-0.18
573	SSU ribosomal protein S15p (S13e) [Escherichia coli O157:H7 str. EDL933]	gi|667693933	10 kDa	0.15	-0.29	0.078	0.22
574	Type I restriction-modification system, restriction subunit R [Escherichia coli O157:H7 str. EDL933]	gi|667695220	92 kDa	0.092	-0.09	0.0001	-0.45
575	Molybdopterin binding motif, CinA N-terminal domain [Escherichia coli O157:H7 str. EDL933]	gi|667692969	44 kDa	0.0023	-0.26	0.41	0.11
576	Thiosulfate sulfurtransferase, rhodanese [Escherichia coli O157:H7 str. EDL933]	gi|667693233	31 kDa	0.25	-0.1	0.00017	-0.27
577	Ferredoxin--NADP(+) reductase [Escherichia coli O157:H7 str. EDL933]	gi|667694783	28 kDa	0.0001	-0.37	0.0001	0.29
578	YcfF/hinT protein: a purine nucleoside phosphoramidase [Escherichia coli O157:H7 str. EDL933]	gi|667691260	13 kDa	0.011	-0.39	0.0067	0.32
579	2,5-diketo-D-gluconic acid reductase [Escherichia coli O157:H7 str. EDL933]	gi|667689938	33 kDa	0.0001	-0.21	0.023	0.08
580	Alcohol dehydrogenase [Escherichia coli O157:H7 str. EDL933]	gi|667691742	35 kDa	0.0001	-0.47	0.0001	1.01
581	Iron binding protein SufA for iron-sulfur cluster assembly [Escherichia coli O157:H7 str. EDL933]	gi|667692204	13 kDa	0.0012	-0.25	0.05	-0.12
582	Glycerol kinase [Escherichia coli O157:H7 str. EDL933]	gi|667694785	56 kDa	0.0001	0.75	0.16	0.05
583	UDP-N-acetylmuramate:L-alanyl-gamma-D-glutamyl- meso-diaminopimelate ligase [Escherichia coli O157:H7 str. EDL933]	gi|667695110	50 kDa	0.89	0.04	0.27	-0.09
584	Catalase [Escherichia coli O157:H7 str. EDL933]	gi|667695349	82 kDa	0.0001	1.64	0.12	0.11
585	Nitrogen regulatory protein P-II [Escherichia coli O157:H7 str. EDL933]	gi|667693269	12 kDa	0.6	0.02	0.094	0.15
586	L-asparaginase [Escherichia coli O157:H7 str. EDL933]	gi|667693713	37 kDa	0.00099	0.75	0.0001	-0.73
587	Cytoplasmic axial filament protein CafA and Ribonuclease G [Escherichia coli O157:H7 str. EDL933]	gi|667694007	55 kDa	0.0001	0.21	0.071	-0.08
588	Antigen 43 precursor [Escherichia coli O157:H7 str. EDL933]	gi|667690713	92 kDa	0.041	-0.28	0.6	0.02
589	Periplasmic Murein Peptide-Binding Protein MppA [Escherichia coli O157:H7 str. EDL933]	gi|667691924	60 kDa	0.0001	0.48	0.0001	-0.52
590	LSU ribosomal protein L28p [Escherichia coli O157:H7 str. EDL933]	gi|667694430	8 kDa	0.0082	-0.42	0.013	0.32
591	Iron-sulfur cluster assembly ATPase protein SufC [Escherichia coli O157:H7 str. EDL933]	gi|667692202	28 kDa	0.0001	-0.45	0.86	0
592	Argininosuccinate lyase [Escherichia coli O157:H7 str. EDL933]	gi|667694826	50 kDa	0.37	-0.02	0.0017	0.18
593	Periplasmic protein related to spheroblast formation [Escherichia coli O157:H7 str. EDL933]	gi|667692265	18 kDa	0.0001	1.72	0.64	-0.06
594	Translation elongation factor LepA [Escherichia coli O157:H7 str. EDL933]	gi|667693285	67 kDa	0.0099	0.16	0.57	-0.11
595	Signal recognition particle, subunit Ffh SRP54 [Escherichia coli O157:H7 str. EDL933]	gi|667693322	50 kDa	0.0052	0.13	0.34	-0.05
596	hypothetical protein EDL933_4249 [Escherichia coli O157:H7 str. EDL933]	gi|667693790	12 kDa	0.059	0.2	0.0087	-0.36
597	Glutathionylspermidine synthase group 1 like protein [Escherichia coli O157:H7 str. EDL933]	gi|667693804	45 kDa	0.72	0.02	0.032	-0.19
598	(3R)-hydroxymyristoyl-[acyl carrier protein] dehydratase [Escherichia coli O157:H7 str. EDL933]	gi|667689784	17 kDa	0.43	0.08	0.0001	0.5
599	S-(hydroxymethyl)glutathione dehydrogenase [Escherichia coli O157:H7 str. EDL933]	gi|667690013	39 kDa	0.0001	-0.47	0.0001	-0.45
600	N-acetylglucosamine-6P-responsive transcriptional repressor NagC, ROK family [Escherichia coli O157:H7 str. EDL933]	gi|667690337	45 kDa	0.0071	0.23	0.00086	-0.34
601	Cytochrome d ubiquinol oxidase subunit I [Escherichia coli O157:H7 str. EDL933]	gi|667690404	58 kDa	0.0001	1.04	0.0012	-0.24
602	hypothetical protein EDL933_2145 [Escherichia coli O157:H7 str. EDL933]	gi|667691724	89 kDa	0.0058	0.16	0.00088	-0.25
603	Selenide,water dikinase [Escherichia coli O157:H7 str. EDL933]	gi|667692287	37 kDa	0.0046	-0.25	0.0001	0.41
604	Cytidine deaminase [Escherichia coli O157:H7 str. EDL933]	gi|667692861	32 kDa	0.0003	-0.49	0.57	0.07
605	Exported zinc metalloprotease YfgC precursor [Escherichia coli O157:H7 str. EDL933]	gi|667693200	54 kDa	0.0001	0.5	0.0001	-0.55
606	CDP-diacylglycerol--serine O-phosphatidyltransferase [Escherichia coli O157:H7 str. EDL933]	gi|667693301	53 kDa	0.075	-0.13	0.0001	0.53
607	Protein ygiW precursor [Escherichia coli O157:H7 str. EDL933]	gi|667693786	14 kDa	0.0001	-0.44	0.0001	0.55
608	21 kDa hemolysin precursor [Escherichia coli O157:H7 str. EDL933]	gi|667693916	20 kDa	0.043	0.17	0.0001	-0.46
609	LSU ribosomal protein L27p [Escherichia coli O157:H7 str. EDL933]	gi|667693952	9 kDa	0.0065	-0.74	0.15	0.17
610	Arginine ABC transporter, periplasmic arginine-binding protein ArtJ [Escherichia coli O157:H7 str. EDL933]	gi|667690584	27 kDa	0.0001	0.31	0.0001	0.48
611	putative glutamate/gamma-aminobutyrate antiporter [Escherichia coli O157:H7 str. EDL933]	gi|667691727	55 kDa	0.0058	0.27	0.012	-0.33
612	Chaperone protein HscB [Escherichia coli O157:H7 str. EDL933]	gi|667693240	20 kDa	0.59	-0.03	0.0001	-0.53
613	ATP-dependent RNA helicase SrmB [Escherichia coli O157:H7 str. EDL933]	gi|667693292	50 kDa	0.0048	-0.19	0.0001	0.39
614	Protein involved in stability of MscS mechanosensitive channel [Escherichia coli O157:H7 str. EDL933]	gi|667693672	31 kDa	0.91	0.06	0.63	-0.07
615	Universal stress protein D [Escherichia coli O157:H7 str. EDL933]	gi|667694782	16 kDa	0.34	0.35	0.0065	-0.8
616	Putative ATPase component of ABC transporter with duplicated ATPase domain [Escherichia coli O157:H7 str. EDL933]	gi|667690535	60 kDa	0.023	-0.14	0.0011	-0.18
617	Succinyl-CoA synthetase, alpha subunit-related enzyme [Escherichia coli O157:H7 str. EDL933]	gi|667690819	15 kDa	0.048	0.15	0.0038	0.25
618	D-3-phosphoglycerate dehydrogenase [Escherichia coli O157:H7 str. EDL933]	gi|667691185	35 kDa	0.0001	-0.53	0.00021	0.27
619	3-hydroxypropionate dehydrogenase [Escherichia coli O157:H7 str. EDL933]	gi|667691673	27 kDa	0.23	-0.08	0.9	-0.01
620	putative component of the lipoprotein assembly complex (forms a complex with YaeT, YfgL, and NlpB) [Escherichia coli O157:H7 str. EDL933]	gi|667693309	28 kDa	0.019	0.17	0.0094	-0.22
621	Quinolinate phosphoribosyltransferase [decarboxylating] [Escherichia coli O157:H7 str. EDL933]	gi|667689709	33 kDa	0.39	0.05	0.9	0
622	3-methyl-2-oxobutanoate hydroxymethyltransferase [Escherichia coli O157:H7 str. EDL933]	gi|667689737	28 kDa	0.27	-0.1	0.17	-0.12
623	Alpha-ketoglutarate-dependent taurine dioxygenase [Escherichia coli O157:H7 str. EDL933]	gi|667690024	32 kDa	0.05	0.85	0.014	-0.9
624	Aspartate--ammonia ligase [Escherichia coli O157:H7 str. EDL933]	gi|667694604	37 kDa	0.0001	-0.4	0.0001	-0.51
625	Alkaline phosphatase [Escherichia coli O157:H7 str. EDL933]	gi|667690038	49 kDa	0.023	-0.1	0.0001	0.64
626	Isochorismate synthase of siderophore biosynthesis [Escherichia coli O157:H7 str. EDL933]	gi|667690256	43 kDa	0.0018	-0.29	0.0001	-0.5
627	Excinuclease ABC subunit B [Escherichia coli O157:H7 str. EDL933]	gi|667690492	76 kDa	0.0012	0.29	0.84	-0.02
628	N-ethylmaleimide reductase [Escherichia coli O157:H7 str. EDL933]	gi|667692170	40 kDa	0.52	-0.04	0.042	0.1
629	putative zinc-binding lipoprotein ZinT [Escherichia coli O157:H7 str. EDL933]	gi|667692540	25 kDa	0.00016	1.38	0.13	-0.12
630	Acetyl-coenzyme A carboxyl transferase alpha chain [Escherichia coli O157:H7 str. EDL933]	gi|667689789	35 kDa	0.00037	0.24	0.0022	-0.15
631	Malate dehydrogenase [Escherichia coli O157:H7 str. EDL933]	gi|667690516	39 kDa	0.0001	-0.74	0.0001	-0.35
632	Glutaredoxin-related protein [Escherichia coli O157:H7 str. EDL933]	gi|667692174	13 kDa	0.53	0	0.00078	0.45
633	Inositol-1-monophosphatase [Escherichia coli O157:H7 str. EDL933]	gi|667693247	29 kDa	0.0001	0.64	0.0001	-0.52
634	DcrB protein precursor [Escherichia coli O157:H7 str. EDL933]	gi|667694221	20 kDa	0.0001	0.46	0.0001	-0.28
635	Trimethylamine-N-oxide reductase [Escherichia coli O157:H7 str. EDL933]	gi|667694348	84 kDa	0.6	0	0.0001	0.31
636	N-acetylglucosamine-1-phosphate uridyltransferase [Escherichia coli O157:H7 str. EDL933]	gi|667694590	49 kDa	0.0047	0.2	0.0001	-0.46
637	Acetolactate synthase large subunit [Escherichia coli O157:H7 str. EDL933]	gi|667689679	63 kDa	0.099	-0.13	0.43	0.06
638	Riboflavin synthase eubacterial/eukaryotic [Escherichia coli O157:H7 str. EDL933]	gi|667692183	23 kDa	0.33	-0.02	0.42	-0.05
639	hypothetical protein EDL933_3670 [Escherichia coli O157:H7 str. EDL933]	gi|667693221	22 kDa	0.0001	0.95	0.0001	-0.32
640	Folate-dependent protein for Fe/S cluster synthesis/repair in oxidative stress [Escherichia coli O157:H7 str. EDL933]	gi|667693645	36 kDa	0.23	0.04	0.043	-0.15
641	Single-stranded DNA-binding protein [Escherichia coli O157:H7 str. EDL933]	gi|667694927	19 kDa	0.088	0.11	0.00054	0.25
642	Flavoprotein wrbA [Escherichia coli O157:H7 str. EDL933]	gi|667690929	18 kDa	0.0001	-0.62	0.0001	0.7
643	Ribonuclease E inhibitor RraA [Escherichia coli O157:H7 str. EDL933]	gi|667694790	17 kDa	0.62	-0.01	0.0037	-0.18
644	Arylesterase precursor [Escherichia coli O157:H7 str. EDL933]	gi|667690177	23 kDa	0.00014	0.3	0.017	0.14
645	3-deoxy-manno-octulosonate cytidylyltransferase [Escherichia coli O157:H7 str. EDL933]	gi|667690767	28 kDa	0.78	-0.06	0.0036	-0.22
646	UDP-glucose 4-epimerase [Escherichia coli O157:H7 str. EDL933]	gi|667692671	37 kDa	0.031	-0.1	0.0024	-0.16
647	Ferrichrome-iron receptor [Escherichia coli O157:H7 str. EDL933]	gi|667693796	79 kDa	0.0026	-0.19	0.0001	-0.26
648	DamX, an inner membrane protein involved in bile resistance [Escherichia coli O157:H7 str. EDL933]	gi|667694125	46 kDa	0.00068	0.29	0.036	-0.13
649	1,4-alpha-glucan (glycogen) branching enzyme, GH-13-type [Escherichia coli O157:H7 str. EDL933]	gi|667694177	84 kDa	0.0001	-0.31	0.0001	-0.33
650	hypothetical protein EDL933_0272 [Escherichia coli O157:H7 str. EDL933]	gi|667689869	47 kDa	0.16	0.08	0.0021	0.17
651	Protein-export membrane protein SecD [Escherichia coli O157:H7 str. EDL933]	gi|667690068	65 kDa	0.0001	0.59	0.99	0
652	Putative deoxyribonuclease YcfH [Escherichia coli O157:H7 str. EDL933]	gi|667691256	30 kDa	0.0021	-0.2	0.0001	0.38
653	YciL protein [Escherichia coli O157:H7 str. EDL933]	gi|667691534	11 kDa	0.6	0.18	0.036	-0.29
654	Ribosome-binding factor A [Escherichia coli O157:H7 str. EDL933]	gi|667693935	15 kDa	0.24	0.09	0.11	0.07
655	Peptide chain release factor 3 [Escherichia coli O157:H7 str. EDL933]	gi|667695245	60 kDa	0.0001	0.59	0.00018	-0.33
656	UPF0098 protein ybhB [Escherichia coli O157:H7 str. EDL933]	gi|667690486	17 kDa	0.059	-0.14	0.0041	0.24
657	L-arabinose 1-dehydrogenase [Escherichia coli O157:H7 str. EDL933]	gi|667692141	38 kDa	0.1	-0.13	0.0001	-0.72
658	Inner membrane protein translocase component YidC, long form [Escherichia coli O157:H7 str. EDL933]	gi|667694561	60 kDa	0.0001	0.68	0.0059	-0.16
659	3'(2'),5'-bisphosphate nucleotidase [Escherichia coli O157:H7 str. EDL933]	gi|667695090	25 kDa	0.73	-0.04	0.00069	0.37
660	hypothetical protein EDL933_0387 [Escherichia coli O157:H7 str. EDL933]	gi|667689982	10 kDa	0.00078	-0.67	0.00078	1.65
661	PTS system, glucose-specific IIB component [Escherichia coli O157:H7 str. EDL933]	gi|667691257	51 kDa	0.0001	1.17	0.0041	-0.18
662	Free methionine-(R)-sulfoxide reductase, contains GAF domain [Escherichia coli O157:H7 str. EDL933]	gi|667692367	18 kDa	0.66	-0.11	0.00016	0.47
663	Naphthoate synthase [Escherichia coli O157:H7 str. EDL933]	gi|667692983	32 kDa	0.47	-0.07	0.026	0.16
664	Aerobic respiration control sensor protein arcB [Escherichia coli O157:H7 str. EDL933]	gi|667693977	88 kDa	0.011	0.14	0.041	0.12
665	Methionyl-tRNA formyltransferase [Escherichia coli O157:H7 str. EDL933]	gi|667694044	34 kDa	0.011	-0.12	0.0001	0.31
666	Shikimate kinase I [Escherichia coli O157:H7 str. EDL933]	gi|667694127	25 kDa	0.9	-0.04	0.41	-0.06
667	NAD(P) transhydrogenase subunit beta [Escherichia coli O157:H7 str. EDL933]	gi|667692118	49 kDa	0.0001	0.38	0.0074	-0.21
668	Transcriptional regulator KdgR, KDG operon repressor [Escherichia coli O157:H7 str. EDL933]	gi|667692362	30 kDa	0.3	-0.02	0.25	-0.09
669	Argininosuccinate synthase [Escherichia coli O157:H7 str. EDL933]	gi|667693940	50 kDa	0.024	0.12	0.0001	0.37
670	carbonic anhydrase, family 3 [Escherichia coli O157:H7 str. EDL933]	gi|667694036	20 kDa	0.087	-0.08	0.22	-0.06
671	Siroheme synthase [Escherichia coli O157:H7 str. EDL933]	gi|667694112	50 kDa	0.75	-0.02	0.14	0.09
672	Copper-sensing two-component system response regulator CpxR [Escherichia coli O157:H7 str. EDL933]	gi|667694771	24 kDa	0.85	-0.08	0.49	0.04
673	SSU ribosomal protein S17p (S11e) [Escherichia coli O157:H7 str. EDL933]	gi|667694067	10 kDa	0.083	-0.39	0.083	0.31
674	GI:254794681 |[Escherichia coli O157:H7 str. TW14359]|TW14359|rpoS|993|NC_013008(5528136):3646252-3647244:-1 ^,GeneID:8218255^ Escherichia coli O157:H7 str. TW14359 chromosome, complete genome.|neighbours:GI:254794680(1),GI:254794682(-1)|neighbour_g	GI:254794681	?	0.26	-0.49	0.037	0.72
675	Adenosylmethionine-8-amino-7-oxononanoate aminotransferase [Escherichia coli O157:H7 str. EDL933]	gi|667690487	45 kDa	0.0011	-0.27	0.031	0.21
676	Sulfur acceptor protein SufE for iron-sulfur cluster assembly [Escherichia coli O157:H7 str. EDL933]	gi|667692199	16 kDa	0.2	-0.17	0.18	-0.19
677	D-cysteine desulfhydrase [Escherichia coli O157:H7 str. EDL933]	gi|667692484	35 kDa	0.71	0.01	0.67	0.02
678	Succinate-semialdehyde dehydrogenase [NADP+] [Escherichia coli O157:H7 str. EDL933]	gi|667693372	52 kDa	0.00052	-0.25	0.0001	1.1
679	ATP-dependent RNA helicase RhlB [Escherichia coli O157:H7 str. EDL933]	gi|667694630	47 kDa	0.23	-0.08	0.2	-0.09
680	Phage protein [Escherichia coli O157:H7 str. EDL933]	gi|667690970	69 kDa	0.0041	1.67	0.26	-0.2
681	Zinc ABC transporter, periplasmic-binding protein ZnuA [Escherichia coli O157:H7 str. EDL933]	gi|667692393	34 kDa	0.0001	1	0.00044	0.2
682	NADH-ubiquinone oxidoreductase chain F [Escherichia coli O157:H7 str. EDL933]	gi|667693002	49 kDa	0.00048	0.58	0.0085	-0.48
683	3-dehydroquinate synthase [Escherichia coli O157:H7 str. EDL933]	gi|667694126	39 kDa	0.0001	-0.49	0.0001	0.62
684	Qercetin 2,3-dioxygenase [Escherichia coli O157:H7 str. EDL933]	gi|667694186	26 kDa	0.0012	-0.25	0.0042	0.24
685	Glycyl-tRNA synthetase alpha chain [Escherichia coli O157:H7 str. EDL933]	gi|667694356	35 kDa	0.039	-0.11	0.00024	0.25
686	Putative carboxymethylenebutenolidase [Escherichia coli O157:H7 str. EDL933]	gi|667694682	29 kDa	0.64	0.07	0.12	-0.27
687	Xylose ABC transporter, periplasmic xylose-binding protein XylF [Escherichia coli O157:H7 str. EDL933]	gi|667694962	32 kDa	0.012	0.14	0.26	-0.07
688	Type II restriction enzyme, methylase subunit [Escherichia coli O157:H7 str. EDL933]	gi|667695168	189 kDa	0.11	-0.05	0.0001	-0.24
689	Dipeptide-binding ABC transporter, periplasmic substrate-binding component [Escherichia coli O157:H7 str. EDL933]	gi|667690547	56 kDa	0.00012	0.45	0.14	-0.18
690	23S rRNA (guanine-N-2-)-methyltransferase rlmL [Escherichia coli O157:H7 str. EDL933]	gi|667690800	79 kDa	0.31	0.03	0.0077	0.09
691	Transcriptional repressor of PutA and PutP [Escherichia coli O157:H7 str. EDL933]	gi|667691020	144 kDa	0.0001	0.68	0.0001	-0.28
692	NAD-dependent malic enzyme [Escherichia coli O157:H7 str. EDL933]	gi|667691741	64 kDa	0.0001	-0.24	0.0001	-0.8
693	Superoxide dismutase [Cu-Zn] precursor [Escherichia coli O157:H7 str. EDL933]	gi|667692165	18 kDa	0.0001	-0.65	0.0001	0.98
694	UTP--glucose-1-phosphate uridylyltransferase [Escherichia coli O157:H7 str. EDL933]	gi|667692670	33 kDa	0.0054	-0.25	0.98	-0.02
695	Translation elongation factor P-related protein [Escherichia coli O157:H7 str. EDL933]	gi|667692895	22 kDa	0.0008	-0.41	0.0001	0.62
696	Alpha-2-macroglobulin [Escherichia coli O157:H7 str. EDL933]	gi|667693232	181 kDa	0.0001	0.29	0.0001	-0.27
697	Glutamate-ammonia-ligase adenylyltransferase [Escherichia coli O157:H7 str. EDL933]	gi|667693814	109 kDa	0.00044	-0.25	0.44	0.04
698	OsmC/Ohr family protein [Escherichia coli O157:H7 str. EDL933]	gi|667694099	15 kDa	0.0067	-0.33	0.43	0.12
699	Phosphatidylserine decarboxylase [Escherichia coli O157:H7 str. EDL933]	gi|667695038	36 kDa	0.0001	0.78	0.76	-0.09
700	Ribosomal RNA small subunit methyltransferase C [Escherichia coli O157:H7 str. EDL933]	gi|667695241	38 kDa	0.11	-0.14	0.25	0.13
701	2-isopropylmalate synthase [Escherichia coli O157:H7 str. EDL933]	gi|667689675	57 kDa	0.017	-0.27	0.0001	-0.57
702	Purine nucleotide synthesis repressor [Escherichia coli O157:H7 str. EDL933]	gi|667692179	38 kDa	0.0001	-0.26	0.062	-0.1
703	3-dehydroquinate dehydratase I [Escherichia coli O157:H7 str. EDL933]	gi|667692213	27 kDa	0.0029	-0.23	0.023	0.18
704	putative dye-decolorizing peroxidase (DyP), YfeX-like subgroup [Escherichia coli O157:H7 str. EDL933]	gi|667693145	33 kDa	0.0014	0.29	0.0001	-0.42
705	Putative cytochrome d ubiquinol oxidase subunit III (Cytochrome bd-I oxidase subunit III) [Escherichia coli O157:H7 str. EDL933]	gi|667693994	15 kDa	0.0001	0.43	0.35	0.08
706	Two-component system response regulator OmpR [Escherichia coli O157:H7 str. EDL933]	gi|667694144	27 kDa	0.008	0.34	0.19	-0.16
707	Hydrogen peroxide-inducible genes activator [Escherichia coli O157:H7 str. EDL933]	gi|667694827	34 kDa	0.076	-0.11	0.8	0.01
708	Fructose-1,6-bisphosphatase, type I [Escherichia coli O157:H7 str. EDL933]	gi|667695108	37 kDa	0.34	0.09	0.00038	-0.43
709	D-alanine--D-alanine ligase [Escherichia coli O157:H7 str. EDL933]	gi|667689694	33 kDa	0.87	-0.02	0.00076	0.16
710	putative protease sohB [Escherichia coli O157:H7 str. EDL933]	gi|667691994	39 kDa	0.0001	0.78	0.13	-0.09
711	Iron-sulfur cluster assembly protein SufD [Escherichia coli O157:H7 str. EDL933]	gi|667692201	47 kDa	0.0001	-0.43	0.041	0.13
712	Nucleoside-diphosphate-sugar epimerase [Escherichia coli O157:H7 str. EDL933]	gi|667692647	30 kDa	0.25	-0.13	0.057	-0.14
713	Phosphoribosyl-AMP cyclohydrolase [Escherichia coli O157:H7 str. EDL933]	gi|667692655	23 kDa	0.82	0.01	0.00053	0.58
714	formate dehydrogenase formation protein FdhE [Escherichia coli O157:H7 str. EDL933]	gi|667694745	35 kDa	0.092	-0.16	0.00012	0.35
715	NADPH:quinone oxidoreductase 2 [Escherichia coli O157:H7 str. EDL933]	gi|667695087	30 kDa	0.03	0.14	0.017	0.18
716	Rare lipoprotein A precursor [Escherichia coli O157:H7 str. EDL933]	gi|667690300	38 kDa	0.00047	0.28	0.0018	-0.29
717	Cytidylate kinase [Escherichia coli O157:H7 str. EDL933]	gi|667690759	25 kDa	0.0063	0.18	0.32	-0.05
718	hypothetical protein EDL933_2303 [Escherichia coli O157:H7 str. EDL933]	gi|667691881	53 kDa	0.0001	-1.83	0.0001	-1.79
719	Phage tail fiber protein [Escherichia coli O157:H7 str. EDL933]	gi|667692027	10 kDa	0.0001	2.04	0.39	0.07
720	RNA-binding protein Hfq [Escherichia coli O157:H7 str. EDL933]	gi|667695047	11 kDa	0.25	-0.11	0.93	0.01
721	Membrane fusion protein of RND family multidrug efflux pump [Escherichia coli O157:H7 str. EDL933]	gi|667690133	38 kDa	0.0001	-0.59	0.0024	-0.18
722	N-acetylgalactosamine 6-sulfate sulfatase (GALNS) [Escherichia coli O157:H7 str. EDL933]	gi|667691720	61 kDa	0.0019	0.38	0.0001	-0.76
723	Alanine transaminase [Escherichia coli O157:H7 str. EDL933]	gi|667693009	45 kDa	0.003	-0.23	0.013	0.17
724	Rod shape-determining protein MreB [Escherichia coli O157:H7 str. EDL933]	gi|667694011	37 kDa	0.38	-0.08	0.046	0.09
725	Membrane fusion protein of RND family multidrug efflux pump [Escherichia coli O157:H7 str. EDL933]	gi|667694300	34 kDa	0.0045	0.17	0.0001	-0.58
726	ADP-heptose synthase [Escherichia coli O157:H7 str. EDL933]	gi|667693813	51 kDa	0.57	0.03	0.015	-0.09
727	Signal recognition particle receptor protein FtsY (alpha subunit) [Escherichia coli O157:H7 str. EDL933]	gi|667694213	55 kDa	0.054	0.14	0.13	-0.12
728	Pyrroline-5-carboxylate reductase [Escherichia coli O157:H7 str. EDL933]	gi|667690041	28 kDa	0.15	-0.19	0.066	0.21
729	Dihydroorotate dehydrogenase [Escherichia coli O157:H7 str. EDL933]	gi|667690797	37 kDa	0.0013	0.5	0.76	-0.05
730	2-deoxyglucose-6-phosphate hydrolase YniC [Escherichia coli O157:H7 str. EDL933]	gi|667692249	24 kDa	0.35	-0.08	0.97	0.03
731	Peptide deformylase [Escherichia coli O157:H7 str. EDL933]	gi|667694043	19 kDa	0.0078	-0.38	0.52	-0.12
732	Acyl-[acyl-carrier-protein]--UDP-N- acetylglucosamine O-acyltransferase [Escherichia coli O157:H7 str. EDL933]	gi|667689785	28 kDa	0.45	-0.16	0.00088	0.56
733	Glucokinase, ROK family [Escherichia coli O157:H7 str. EDL933]	gi|667690050	33 kDa	0.04	-0.12	0.0001	0.38
734	Septum site-determining protein MinD [Escherichia coli O157:H7 str. EDL933]	gi|667691446	30 kDa	0.35	-0.03	0.0001	-0.39
735	S-formylglutathione hydrolase [Escherichia coli O157:H7 str. EDL933]	gi|667692875	31 kDa	0.16	0.07	0.0005	-0.35
736	Chaperone protein HscA [Escherichia coli O157:H7 str. EDL933]	gi|667693239	66 kDa	0.065	0.07	0.0001	-0.6
737	Adenylate cyclase [Escherichia coli O157:H7 str. EDL933]	gi|667693815	48 kDa	0.076	0.14	0.2	0.05
738	Ferrous iron transport protein B [Escherichia coli O157:H7 str. EDL933]	gi|667694149	84 kDa	0.0001	0.57	0.00012	-0.43
739	Threonine dehydratase biosynthetic [Escherichia coli O157:H7 str. EDL933]	gi|667694623	56 kDa	0.0001	0.71	0.0001	-0.28
740	Hypoxanthine-guanine phosphoribosyltransferase [Escherichia coli O157:H7 str. EDL933]	gi|667689727	20 kDa	0.15	-0.18	0.43	-0.08
741	Cys-tRNA(Pro) deacylase YbaK [Escherichia coli O157:H7 str. EDL933]	gi|667690152	17 kDa	0.017	0.16	0.0001	-0.4
742	Magnesium and cobalt efflux protein CorC [Escherichia coli O157:H7 str. EDL933]	gi|667690328	33 kDa	0.48	0	0.074	-0.11
743	Protein yjbR [Escherichia coli O157:H7 str. EDL933]	gi|667694925	14 kDa	0.65	0.02	0.0082	-0.2
744	Orotidine 5'-phosphate decarboxylase [Escherichia coli O157:H7 str. EDL933]	gi|667691982	28 kDa	0.18	-0.09	0.0001	0.31
745	Putative exported protein [Escherichia coli O157:H7 str. EDL933]	gi|667692382	13 kDa	0.00053	-0.44	0.0001	1.78
746	Mannosyltransferase [Escherichia coli O157:H7 str. EDL933]	gi|667692664	47 kDa	0.37	-0.02	0.0014	-0.19
747	Nucleoside diphosphate kinase [Escherichia coli O157:H7 str. EDL933]	gi|667693226	15 kDa	0.033	-0.44	0.56	0.04
748	LSU ribosomal protein L31p, zinc-dependent [Escherichia coli O157:H7 str. EDL933]	gi|667694798	8 kDa	0.074	-0.47	0.0011	0.76
749	Isocitrate lyase [Escherichia coli O157:H7 str. EDL933]	gi|667694872	48 kDa	0.036	-0.15	0.0001	0.44
750	Glycerol-3-phosphate acyltransferase [Escherichia coli O157:H7 str. EDL933]	gi|667694908	94 kDa	0.00052	0.22	0.081	-0.12
751	hypothetical protein EDL933_1258 [Escherichia coli O157:H7 str. EDL933]	gi|667690844	29 kDa	0.0011	0.54	0.00016	-0.48
752	Universal stress protein E [Escherichia coli O157:H7 str. EDL933]	gi|667691921	36 kDa	0.0001	-0.41	0.0001	-0.48
753	PTS IIA-like nitrogen-regulatory protein PtsN [Escherichia coli O157:H7 str. EDL933]	gi|667693971	18 kDa	0.012	0.3	0.27	-0.15
754	Recombinational DNA repair protein RecT (prophage associated) [Escherichia coli O157:H7 str. EDL933]	gi|667690944 (+1)	30 kDa	0.032	0.25	0.0092	-0.35
755	Putative translation initiation inhibitor YoaB [Escherichia coli O157:H7 str. EDL933]	gi|667692339	12 kDa	0.36	-0.15	0.013	0.34
756	Glycogen debranching enzyme [Escherichia coli O157:H7 str. EDL933]	gi|667694176	74 kDa	0.0001	-0.25	0.0077	-0.14
757	3-polyprenyl-4-hydroxybenzoate carboxy-lyase [Escherichia coli O157:H7 str. EDL933]	gi|667694693	56 kDa	0.00064	0.21	0.0027	-0.17
758	GI:254794310 |[Escherichia coli O157:H7 str. TW14359]|TW14359|hypothetical protein|378|NC_013008(5528136):3249908-3250285:1 ^,GeneID:8217861^ Escherichia coli O157:H7 str. TW14359 chromosome, complete genome.|neighbours:GI:254794309(1),GI:254794311(	GI:254794310	?	0.0015	1.26	0.0025	0.49
759	hypothetical protein EDL933_0195 [Escherichia coli O157:H7 str. EDL933]	gi|667689794	7 kDa	0.26	-0.15	0.078	0.23
760	Cytoplasmic copper homeostasis protein CutC [Escherichia coli O157:H7 str. EDL933]	gi|667692410	27 kDa	0.8	0.02	0.087	-0.11
761	Hypothetical protein YggS, proline synthase co-transcribed bacterial PROSC-like protein [Escherichia coli O157:H7 str. EDL933]	gi|667693707	26 kDa	0.0001	-0.43	0.0001	-0.32
762	putative P-loop-containing kinase [Escherichia coli O157:H7 str. EDL933]	gi|667693972	32 kDa	0.028	0.17	0.0017	-0.18
763	GTPase and tRNA-U34 5-formylation enzyme TrmE [Escherichia coli O157:H7 str. EDL933]	gi|667694562	49 kDa	0.0075	-0.21	0.006	0.19
764	hypothetical protein EDL933_5251 [Escherichia coli O157:H7 str. EDL933]	gi|667694781	11 kDa	0.88	0.15	0.11	-0.36
765	hypothetical protein EDL933_3155 [Escherichia coli O157:H7 str. EDL933]	gi|667692712	12 kDa	0.00016	-1.04	0.00051	1.05
766	tRNA:Cm32/Um32 methyltransferase [Escherichia coli O157:H7 str. EDL933]	gi|667693246	27 kDa	0.0013	-0.27	0.00094	0.3
767	Transcriptional regulator, PadR family [Escherichia coli O157:H7 str. EDL933]	gi|667693833	23 kDa	0.36	0.1	0.054	-0.36
768	Nucleoside-specific channel-forming protein Tsx precursor [Escherichia coli O157:H7 str. EDL933]	gi|667690074	34 kDa	0.23	0.22	0.0039	-0.5
769	Methylenetetrahydrofolate dehydrogenase (NADP+) [Escherichia coli O157:H7 str. EDL933]	gi|667690207	31 kDa	0.00033	-0.34	0.00036	0.4
770	Putative protease encoded within prophage CP-933X [Escherichia coli O157:H7 str. EDL933]	gi|667691438	55 kDa	0.0001	-1.05	0.0069	-0.18
771	DNA damage-inducible protein in SOS regulon, dependent on cyclic AMP and H-NS [Escherichia coli O157:H7 str. EDL933]	gi|667692383	11 kDa	0.13	-0.16	0.41	-0.04
772	Multimodular transpeptidase-transglycosylase [Escherichia coli O157:H7 str. EDL933]	gi|667689752	94 kDa	0.0001	0.4	0.053	-0.1
773	Outer membrane lipoprotein LolB [Escherichia coli O157:H7 str. EDL933]	gi|667691492	24 kDa	0.019	0.25	0.024	-0.22
774	NADH-ubiquinone oxidoreductase chain C [Escherichia coli O157:H7 str. EDL933]	gi|667693004	69 kDa	0.0001	0.76	0.0001	-0.38
775	Glycerol dehydrogenase [Escherichia coli O157:H7 str. EDL933]	gi|667694811	39 kDa	0.073	0.2	0.0001	-0.4
776	Phosphoribosylaminoimidazole carboxylase catalytic subunit [Escherichia coli O157:H7 str. EDL933]	gi|667690201	18 kDa	0.00066	-0.54	0.0022	0.26
777	GTP cyclohydrolase II [Escherichia coli O157:H7 str. EDL933]	gi|667691987	22 kDa	0.82	0.02	0.015	-0.24
778	Putative oxidoreductase [Escherichia coli O157:H7 str. EDL933]	gi|667693767	31 kDa	0.0001	-0.51	0.0001	1.24
779	LptA, protein essential for LPS transport across the periplasm [Escherichia coli O157:H7 str. EDL933]	gi|667693967	20 kDa	0.021	0.32	0.64	-0.04
780	GTP-binding protein EngB [Escherichia coli O157:H7 str. EDL933]	gi|667694712	24 kDa	0.0001	0.34	0.088	0.13
781	C-terminal domain of CinA type S [Escherichia coli O157:H7 str. EDL933]	gi|667693412	18 kDa	0.71	-0.12	0.29	0.21
782	Chaperone HdeB [Escherichia coli O157:H7 str. EDL933]	gi|667694295	13 kDa	0.12	0.14	0.046	0.22
783	YcfP protein: probably an esterase that is part of a salvage cluster [Escherichia coli O157:H7 str. EDL933]	gi|667691265	21 kDa	0.058	0.26	0.0001	0.74
784	Stationary-phase-induced ribosome-associated protein [Escherichia coli O157:H7 str. EDL933]	gi|667691740	5 kDa	0.055	-0.57	0.016	0.53
785	Chorismate synthase [Escherichia coli O157:H7 str. EDL933]	gi|667693052	39 kDa	0.00031	0.35	0.53	-0.03
786	Pyridoxal kinase [Escherichia coli O157:H7 str. EDL933]	gi|667693133	31 kDa	0.0068	-0.33	0.0024	-0.31
787	Twin-arginine translocation protein TatA [Escherichia coli O157:H7 str. EDL933]	gi|667694688	10 kDa	0.0018	0.59	0.0058	-0.31
788	Phage repressor [Escherichia coli O157:H7 str. EDL933]	gi|667689875	26 kDa	0.21	-0.13	0.024	0.24
789	Lipoprotein YcfM, part of a salvage pathway of unknown substrate [Escherichia coli O157:H7 str. EDL933]	gi|667691262	23 kDa	0.083	0.12	0.77	0.01
790	Acetylornithine deacetylase [Escherichia coli O157:H7 str. EDL933]	gi|667694823	42 kDa	0.0012	-0.26	0.0001	0.8
791	NAD-dependent protein deacetylase of SIR2 family [Escherichia coli O157:H7 str. EDL933]	gi|667691277	31 kDa	0.0001	-0.38	0.0001	0.45
792	Outer membrane protein W precursor [Escherichia coli O157:H7 str. EDL933]	gi|667691539	23 kDa	0.2	0.82	0.13	-0.87
793	putative secreted protein [Escherichia coli O157:H7 str. EDL933]	gi|667692098	13 kDa	0.082	-0.27	0.0041	-0.46
794	Shiga toxin I subunit B precursor [Escherichia coli O157:H7 str. EDL933]	gi|667692801	10 kDa	0.0039	-2.06	0.0039	-1.95
795	Ribonuclease E inhibitor RraB [Escherichia coli O157:H7 str. EDL933]	gi|667695134	16 kDa	0.024	-0.33	0.93	0
796	Enterobactin esterase [Escherichia coli O157:H7 str. EDL933]	gi|667690247	46 kDa	0.00081	-0.3	0.065	0.15
797	Nicotinamidase [Escherichia coli O157:H7 str. EDL933]	gi|667692292	23 kDa	0.00032	-0.35	0.0013	0.31
798	hypothetical protein EDL933_2936 [Escherichia coli O157:H7 str. EDL933]	gi|667692494	15 kDa	0.2	0.22	0.0021	-0.46
799	Endonuclease IV [Escherichia coli O157:H7 str. EDL933]	gi|667692880	31 kDa	0.35	-0.09	0.06	0.18
800	Oxidoreductase, aldo/keto reductase family [Escherichia coli O157:H7 str. EDL933]	gi|667693560	38 kDa	0.008	-0.25	0.014	0.36
801	Putative oxidoreductase [Escherichia coli O157:H7 str. EDL933]	gi|667694569	20 kDa	0.032	-0.39	0.31	0.17
802	Ribosomal large subunit pseudouridine synthase B [Escherichia coli O157:H7 str. EDL933]	gi|667691997	33 kDa	0.085	0.14	0.0041	0.23
803	Uronate isomerase [Escherichia coli O157:H7 str. EDL933]	gi|667693855	54 kDa	0.053	-0.11	0.0001	0.59
804	Dienelactone hydrolase-related enzyme [Escherichia coli O157:H7 str. EDL933]	gi|667695431	32 kDa	0.0001	1.46	0.0001	0.95
805	putative lipoprotein YajG precursor [Escherichia coli O157:H7 str. EDL933]	gi|667690099	17 kDa	0.059	0.51	0.13	-0.36
806	hypothetical protein EDL933_0717 [Escherichia coli O157:H7 str. EDL933]	gi|667690310	19 kDa	0.0083	0.33	1	-0.03
807	Tyrosine-protein kinase Wzc [Escherichia coli O157:H7 str. EDL933]	gi|667690905	81 kDa	0.052	0.19	0.00051	-0.27
808	Cell division topological specificity factor MinE [Escherichia coli O157:H7 str. EDL933]	gi|667691445	10 kDa	0.97	-0.05	0.0001	-0.6
809	Putative thiosulfate sulfurtransferase ynjE [Escherichia coli O157:H7 str. EDL933]	gi|667692280	48 kDa	0.0098	0.4	0.091	-0.29
810	Putative cell division protein precursor [Escherichia coli O157:H7 str. EDL933]	gi|667693781	52 kDa	0.59	0.05	0.68	-0.04
811	Glutamate synthase [NADPH] small chain [Escherichia coli O157:H7 str. EDL933]	gi|667693980	52 kDa	0.0001	0.55	0.012	-0.3
812	Isoaspartyl dipeptidase [Escherichia coli O157:H7 str. EDL933]	gi|667695196	41 kDa	0.00036	-0.26	0.0001	-0.42
813	Type I restriction-modification system, DNA-methyltransferase subunit M [Escherichia coli O157:H7 str. EDL933]	gi|667695219	56 kDa	0.0001	-0.35	0.0018	0.2
814	Hydroxyacylglutathione hydrolase [Escherichia coli O157:H7 str. EDL933]	gi|667689811	28 kDa	0.0033	0.36	0.93	-0.02
815	D-alanyl-D-alanine carboxypeptidase [Escherichia coli O157:H7 str. EDL933]	gi|667690558	44 kDa	0.0001	0.79	0.069	-0.09
816	unknown protein encoded by prophage CP-933T [Escherichia coli O157:H7 str. EDL933]	gi|667692447	13 kDa	0.0033	-0.44	0.036	-0.45
817	N-succinyl-L,L-diaminopimelate desuccinylase [Escherichia coli O157:H7 str. EDL933]	gi|667693177	41 kDa	0.005	0.1	0.68	-0.03
818	protein clustered with transcription termination protein NusA [Escherichia coli O157:H7 str. EDL933]	gi|667693938	15 kDa	1	0.01	0.0046	0.37
819	hypothetical protein EDL933_5239 [Escherichia coli O157:H7 str. EDL933]	gi|667694769	25 kDa	0.058	-0.14	0.57	-0.03
820	Aspartokinase [Escherichia coli O157:H7 str. EDL933]	gi|667694805	89 kDa	0.0013	-0.17	0.00044	-0.17
821	Glycine cleavage system H protein [Escherichia coli O157:H7 str. EDL933]	gi|667693650	14 kDa	0.42	-0.18	0.63	-0.17
822	UPF0246 protein YaaA [Escherichia coli O157:H7 str. EDL933]	gi|667689605	30 kDa	0.00057	-0.28	0.95	0.02
823	UDP-3-O-[3-hydroxymyristoyl] glucosamine N-acyltransferase [Escherichia coli O157:H7 str. EDL933]	gi|667689783	36 kDa	0.0067	-0.26	0.0053	0.35
824	Putative oxidoreductase [Escherichia coli O157:H7 str. EDL933]	gi|667690083	36 kDa	0.0001	-0.42	0.0001	0.43
825	tRNA S(4)U 4-thiouridine synthase (former ThiI) [Escherichia coli O157:H7 str. EDL933]	gi|667690088	55 kDa	0.00019	-0.37	0.4	0.07
826	Oxygen-insensitive NADPH nitroreductase [Escherichia coli O157:H7 str. EDL933]	gi|667690570	27 kDa	0.00017	-0.36	0.0001	0.58
827	LSU m5C1962 methyltransferase RlmI [Escherichia coli O157:H7 str. EDL933]	gi|667690821	44 kDa	0.77	0.01	0.018	-0.14
828	Dihydroneopterin triphosphate epimerase [Escherichia coli O157:H7 str. EDL933]	gi|667693023	14 kDa	0.043	-0.26	0.36	-0.09
829	Glucokinase [Escherichia coli O157:H7 str. EDL933]	gi|667693110	35 kDa	0.013	0.3	0.054	0.16
830	Gamma-aminobutyrate:alpha-ketoglutarate aminotransferase [Escherichia coli O157:H7 str. EDL933]	gi|667693373	46 kDa	0.064	-0.11	0.0001	0.85
831	Putative alpha helix protein [Escherichia coli O157:H7 str. EDL933]	gi|667695111	21 kDa	0.26	-0.1	0.00014	0.49
832	Cys regulon transcriptional activator CysB [Escherichia coli O157:H7 str. EDL933]	gi|667691991	36 kDa	0.81	0	0.44	-0.06
833	Protease IV [Escherichia coli O157:H7 str. EDL933]	gi|667692289	68 kDa	0.00014	0.28	0.0065	0.2
834	16S rRNA processing protein RimM [Escherichia coli O157:H7 str. EDL933]	gi|667693320	21 kDa	0.31	-0.14	0.071	0.04
835	tRNA pseudouridine synthase B [Escherichia coli O157:H7 str. EDL933]	gi|667693934	35 kDa	1	0.02	0.0058	0.14
836	Glycogen synthase, ADP-glucose transglucosylase [Escherichia coli O157:H7 str. EDL933]	gi|667694174	53 kDa	0.00078	-0.47	0.012	0.28
837	Flavin reductase [Escherichia coli O157:H7 str. EDL933]	gi|667694291	22 kDa	0.0001	-0.55	0.39	0.07
838	Selenocysteine-specific translation elongation factor [Escherichia coli O157:H7 str. EDL933]	gi|667694382	69 kDa	0.0001	-0.28	0.69	0
839	UDP-N-acetylglucosamine 2-epimerase [Escherichia coli O157:H7 str. EDL933]	gi|667694636	42 kDa	0.025	0.23	0.39	-0.12
840	hypothetical protein EDL933_5133 [Escherichia coli O157:H7 str. EDL933]	gi|667694663	33 kDa	0.0001	0.37	0.0001	-0.31
841	Ubiquinone/menaquinone biosynthesis methyltransferase UbiE, 2-heptaprenyl-1,4-naphthoquinone methyltransferase [Escherichia coli O157:H7 str. EDL933]	gi|667694685	28 kDa	0.00026	0.84	0.066	-0.41
842	UDP-N-acetylenolpyruvoylglucosamine reductase [Escherichia coli O157:H7 str. EDL933]	gi|667694836	38 kDa	0.19	-0.09	0.017	-0.14
843	Protein ybjI [Escherichia coli O157:H7 str. EDL933]	gi|667690563	30 kDa	0.0054	-0.51	0.0065	0.38
844	putative metal-binding enzyme, YcbL-like protein [Escherichia coli O157:H7 str. EDL933]	gi|667690776	24 kDa	0.0001	-0.77	0.0001	-0.35
845	Paraquat-inducible protein B [Escherichia coli O157:H7 str. EDL933]	gi|667690803	60 kDa	0.0004	0.33	0.45	0.04
846	hypothetical protein EDL933_1343 [Escherichia coli O157:H7 str. EDL933]	gi|667690928	9 kDa	0.034	-0.22	0.0019	0.51
847	Dienelactone hydrolase [Escherichia coli O157:H7 str. EDL933]	gi|667691927	34 kDa	0.0001	-0.31	0.0004	0.19
848	DNA-binding capsular synthesis response regulator RcsB [Escherichia coli O157:H7 str. EDL933]	gi|667692941	24 kDa	0.00021	0.34	0.28	-0.1
849	1-hydroxy-2-methyl-2-(E)-butenyl 4-diphosphate synthase [Escherichia coli O157:H7 str. EDL933]	gi|667693223	41 kDa	0.057	0.12	0.12	-0.11
850	putative membrane protein [Escherichia coli O157:H7 str. EDL933]	gi|667693224	36 kDa	0.015	0.24	0.013	-0.22
851	Transcription repressor [Escherichia coli O157:H7 str. EDL933]	gi|667693398	21 kDa	0.07	0.15	0.0001	-0.51
852	2-C-methyl-D-erythritol 2,4-cyclodiphosphate synthase [Escherichia coli O157:H7 str. EDL933]	gi|667693464	17 kDa	0.015	-0.27	0.0028	-0.25
853	Phosphoserine phosphatase [Escherichia coli O157:H7 str. EDL933]	gi|667695259	35 kDa	0.0001	0.54	0.00059	-0.41
854	Methionine ABC transporter ATP-binding protein [Escherichia coli O157:H7 str. EDL933]	gi|667689804	38 kDa	0.0001	0.66	0.0039	-0.17
855	Preprotein translocase subunit YajC [Escherichia coli O157:H7 str. EDL933]	gi|667690067	12 kDa	0.0023	0.6	0.75	0.04
856	hypothetical protein EDL933_4268 [Escherichia coli O157:H7 str. EDL933]	gi|667693809	11 kDa	0.033	0.18	0.083	-0.18
857	Acetyltransferase [Escherichia coli O157:H7 str. EDL933]	gi|667693922	19 kDa	0.6	-0.04	0.00051	0.25
858	Putative membrane protein [Escherichia coli O157:H7 str. EDL933]	gi|667694259	39 kDa	0.00023	0.26	0.0001	-0.84
859	Cystathionine gamma-synthase [Escherichia coli O157:H7 str. EDL933]	gi|667694804	42 kDa	0.24	0.22	0.094	-0.22
860	hypothetical protein EDL933_5635 [Escherichia coli O157:H7 str. EDL933]	gi|667695165	237 kDa	0.0001	-1.13	0.0001	-0.68
861	Outer membrane protein F precursor [Escherichia coli O157:H7 str. EDL933]	gi|667690778	39 kDa	0.0001	-0.69	0.17	0.13
862	Putative oxidoreductase component of anaerobic dehydrogenases [Escherichia coli O157:H7 str. EDL933]	gi|667691187	21 kDa	0.06	-0.2	0.054	0.11
863	Putative tail component of prophage CP-933K [Escherichia coli O157:H7 str. EDL933]	gi|667691652 (+1)	26 kDa	0.0001	0.65	0.0001	0.8
864	Tryptophan synthase alpha chain [Escherichia coli O157:H7 str. EDL933]	gi|667692005	29 kDa	0.00021	-0.4	0.0001	-0.44
865	Putative uncharacterized protein YeaK [Escherichia coli O157:H7 str. EDL933]	gi|667692314	18 kDa	0.018	-0.23	0.00035	0.34
866	hypothetical protein EDL933_3272 [Escherichia coli O157:H7 str. EDL933]	gi|667692829	36 kDa	0.032	-0.29	0.0051	-0.34
867	DNA ligase [Escherichia coli O157:H7 str. EDL933]	gi|667693125	74 kDa	0.016	0.12	0.0001	-0.35
868	Cysteine synthase B [Escherichia coli O157:H7 str. EDL933]	gi|667693135	33 kDa	0.0001	0.72	0.099	-0.08
869	Dihydropteroate synthase [Escherichia coli O157:H7 str. EDL933]	gi|667693944	31 kDa	0.094	-0.29	0.001	-0.49
870	Phospholipase A1 precursor [Escherichia coli O157:H7 str. EDL933]	gi|667694673	33 kDa	0.29	0.18	0.00039	-0.55
871	hypothetical protein YjdJ [Escherichia coli O157:H7 str. EDL933]	gi|667695004	10 kDa	1	0.01	0.078	0.22
872	Proofreading thioesterase in enterobactin biosynthesis EntH [Escherichia coli O157:H7 str. EDL933]	gi|667690260	15 kDa	0.0011	-0.69	0.036	0.31
873	Hydrolase (HAD superfamily) [Escherichia coli O157:H7 str. EDL933]	gi|667690537	30 kDa	0.62	0	0.69	-0.03
874	Cation transport regulator chaB [Escherichia coli O157:H7 str. EDL933]	gi|667691502	9 kDa	0.00088	-0.48	0.00016	1.18
875	L,D-transpeptidase YnhG [Escherichia coli O157:H7 str. EDL933]	gi|667692198	36 kDa	0.55	-0.02	0.82	0.06
876	Ferredoxin, 2Fe-2S [Escherichia coli O157:H7 str. EDL933]	gi|667693238	12 kDa	0.00017	0.5	0.0067	-0.32
877	Peptidyl-prolyl cis-trans isomerase PpiC [Escherichia coli O157:H7 str. EDL933]	gi|667694626	10 kDa	0.78	0.07	0.0001	0.53
878	Uncharacterized protein YtfN [Escherichia coli O157:H7 str. EDL933]	gi|667695099	137 kDa	0.0042	0.18	0.49	0.01
879	Protein RcsF [Escherichia coli O157:H7 str. EDL933]	gi|667689801	12 kDa	0.88	-0.02	0.00021	-0.72
880	Glutamate 5-kinase [Escherichia coli O157:H7 str. EDL933]	gi|667689872	39 kDa	0.99	-0.03	0.0001	-0.38
881	LPS-assembly lipoprotein RlpB precursor (Rare lipoprotein B) [Escherichia coli O157:H7 str. EDL933]	gi|667690308	21 kDa	0.00046	0.36	0.41	0.05
882	Phosphatase NagD predicted to act in N-acetylglucosamine utilization subsystem [Escherichia coli O157:H7 str. EDL933]	gi|667690336	27 kDa	0.023	-0.17	0.0001	0.39
883	tRNA pseudouridine 13 synthase [Escherichia coli O157:H7 str. EDL933]	gi|667693463	39 kDa	0.0064	-0.17	0.0002	-0.27
884	3,4-dihydroxy-2-butanone 4-phosphate synthase [Escherichia coli O157:H7 str. EDL933]	gi|667693808	23 kDa	0.0001	0.73	0.9	-0.05
885	tRNA dihydrouridine synthase A [Escherichia coli O157:H7 str. EDL933]	gi|667694915	38 kDa	0.0001	-0.33	0.021	-0.14
886	RTX toxins determinant A and related Ca2+-binding proteins [Escherichia coli O157:H7 str. EDL933]	gi|667695380	107 kDa	0.0001	1.46	0.48	-0.06
887	RNA polymerase associated protein RapA [Escherichia coli O157:H7 str. EDL933]	gi|667689660	110 kDa	0.99	0.02	0.032	0.17
888	Allophanate hydrolase 2 subunit 2 [Escherichia coli O157:H7 str. EDL933]	gi|667690371	34 kDa	0.019	-0.18	0.022	0.13
889	Outer membrane lipoprotein pcp precursor [Escherichia coli O157:H7 str. EDL933]	gi|667692160	16 kDa	0.00016	-0.71	0.028	-0.32
890	Cyclopropane-fatty-acyl-phospholipid synthase [Escherichia coli O157:H7 str. EDL933]	gi|667692182	44 kDa	0.00018	0.32	0.12	-0.08
891	Lipoprotein NlpD [Escherichia coli O157:H7 str. EDL933]	gi|667693460	40 kDa	0.0093	-0.29	0.0037	-0.34
892	uncharacterized protein YggL [Escherichia coli O157:H7 str. EDL933]	gi|667693716	13 kDa	0.07	-0.44	0.07	0.21
893	Cystathionine beta-lyase [Escherichia coli O157:H7 str. EDL933]	gi|667693771	43 kDa	0.012	-0.14	0.0018	0.18
894	SSU ribosomal protein S21p [Escherichia coli O157:H7 str. EDL933]	gi|667693827	9 kDa	0.012	-0.62	0.093	0.24
895	Phosphoglycolate phosphatase [Escherichia coli O157:H7 str. EDL933]	gi|667694122	27 kDa	0.23	-0.03	0.36	-0.02
896	Tryptophanase [Escherichia coli O157:H7 str. EDL933]	gi|667694564	53 kDa	0.0001	0.77	0.0001	-0.63
897	Translation elongation factor P [Escherichia coli O157:H7 str. EDL933]	gi|667695025	19 kDa	0.17	-0.28	0.34	0.21
898	Peptide methionine sulfoxide reductase MsrA [Escherichia coli O157:H7 str. EDL933]	gi|667695096	23 kDa	0.016	-0.26	0.0001	0.58
899	Macro domain, possibly ADP-ribose binding module [Escherichia coli O157:H7 str. EDL933]	gi|667691199	19 kDa	0.34	-0.09	0.04	0.26
900	Beta N-acetyl-glucosaminidase [Escherichia coli O157:H7 str. EDL933]	gi|667691264	38 kDa	0.029	0.25	0.0013	0.31
901	Pyridoxal kinase [Escherichia coli O157:H7 str. EDL933]	gi|667692155	31 kDa	0.0053	-0.26	0.0041	-0.21
902	YpfJ protein, zinc metalloprotease superfamily [Escherichia coli O157:H7 str. EDL933]	gi|667693181	31 kDa	0.14	0.23	0.033	-0.33
903	Nucleoside triphosphate pyrophosphohydrolase MazG [Escherichia coli O157:H7 str. EDL933]	gi|667693505	30 kDa	0.0036	-0.27	0.18	-0.12
904	Phosphopantothenoylcysteine decarboxylase [Escherichia coli O157:H7 str. EDL933]	gi|667694432	43 kDa	0.27	0.13	0.0017	-0.25
905	hypothetical protein EDL933_0312 [Escherichia coli O157:H7 str. EDL933]	gi|667689909	41 kDa	0.0001	-0.31	0.7	-0.04
906	hypothetical protein EDL933_0613 [Escherichia coli O157:H7 str. EDL933]	gi|667690206	7 kDa	0.049	-0.21	0.0032	0.31
907	hypothetical protein EDL933_1400 [Escherichia coli O157:H7 str. EDL933]	gi|667690985	37 kDa	0.0001	1.35	0.36	-0.06
908	LSU ribosomal protein L32p [Escherichia coli O157:H7 str. EDL933]	gi|667691245	6 kDa	0.0019	-0.89	0.23	0.26
909	Transcriptional regulatory protein PhoP [Escherichia coli O157:H7 str. EDL933]	gi|667691378	25 kDa	0.0001	-0.9	0.28	0.1
910	Fumarate hydratase class II [Escherichia coli O157:H7 str. EDL933]	gi|667692128	50 kDa	0.0001	-0.41	0.0001	0.58
911	Mannose-1-phosphate guanylyltransferase (GDP) [Escherichia coli O157:H7 str. EDL933]	gi|667692660	54 kDa	0.21	-0.06	0.0001	-0.67
912	Scaffold protein for [4Fe-4S] cluster assembly ApbC, MRP like protein [Escherichia coli O157:H7 str. EDL933]	gi|667692742	40 kDa	0.0016	0.29	0.04	-0.16
913	Radical SAM family protein HutW, like coproporphyrinogen III oxidase, oxygen-independent, associated with heme uptake [Escherichia coli O157:H7 str. EDL933]	gi|667694289	50 kDa	0.00051	-0.39	0.0011	-0.33
914	2-haloalkanoic acid dehalogenase [Escherichia coli O157:H7 str. EDL933]	gi|667694661	27 kDa	0.36	-0.06	0.55	-0.06
915	NAD(P)H-flavin reductase [Escherichia coli O157:H7 str. EDL933]	gi|667694694	26 kDa	0.23	-0.13	0.24	0.13
916	D-mannonate oxidoreductase [Escherichia coli O157:H7 str. EDL933]	gi|667695188	54 kDa	0.73	0.04	0.00041	0.28
917	LSU ribosomal protein L30p (L7e) [Escherichia coli O157:H7 str. EDL933]	gi|667694058	7 kDa	0.021	-0.74	0.021	0.53
918	Molybdenum cofactor biosynthesis protein MoaE [Escherichia coli O157:H7 str. EDL933]	gi|667690498	17 kDa	0.00034	-0.64	0.0001	1.25
919	hypothetical protein EDL933_1168 [Escherichia coli O157:H7 str. EDL933]	gi|667690754	66 kDa	0.0062	-0.15	0.1	0.18
920	ADP compounds hydrolase NudE [Escherichia coli O157:H7 str. EDL933]	gi|667694135	21 kDa	0.035	-0.09	0.00039	0.27
921	GTP-binding protein HflX [Escherichia coli O157:H7 str. EDL933]	gi|667695048	48 kDa	0.0031	0.21	0.15	0.06
922	GI:254792656 |[Escherichia coli O157:H7 str. TW14359]|TW14359|ycgL|327|NC_013008(5528136):1604812-1605138:1 ^,GeneID:8216142^ Escherichia coli O157:H7 str. TW14359 chromosome, complete genome.|neighbours:GI:254792655(-1),GI:254792657(1)|neighbour_ge	GI:254792656	?	0.71	-0.06	0.23	0.11
923	Homoserine kinase [Escherichia coli O157:H7 str. EDL933]	gi|667689602	34 kDa	0.57	0.05	0.0029	-0.41
924	Molybdenum cofactor biosynthesis protein MoaC [Escherichia coli O157:H7 str. EDL933]	gi|667690496	17 kDa	0.00024	-0.66	0.0029	0.37
925	Putrescine transport ATP-binding protein PotA [Escherichia coli O157:H7 str. EDL933]	gi|667691348	43 kDa	0.43	-0.1	0.0072	0.32
926	Putative ACR protein [Escherichia coli O157:H7 str. EDL933]	gi|667691504	13 kDa	0.019	-0.34	0.016	-0.42
927	Transcriptional regulator SlyA [Escherichia coli O157:H7 str. EDL933]	gi|667692161	16 kDa	0.06	0.16	0.0013	-0.31
928	Fe-S protein, lactate dehydrogenase [Escherichia coli O157:H7 str. EDL933]	gi|667692207	113 kDa	0.0001	0.61	0.00019	-0.45
929	Aspartate-semialdehyde dehydrogenase [Escherichia coli O157:H7 str. EDL933]	gi|667693040	36 kDa	0.0018	-0.34	0.002	0.31
930	D-serine dehydratase [Escherichia coli O157:H7 str. EDL933]	gi|667693089	47 kDa	0.26	-0.06	0.0036	0.22
931	Periplasmic protein YqjC [Escherichia coli O157:H7 str. EDL933]	gi|667693861	14 kDa	0.0079	0.18	0.11	-0.16
932	ATP synthase epsilon chain [Escherichia coli O157:H7 str. EDL933]	gi|667694591	15 kDa	0.45	-0.24	0.23	-0.28
933	Thiamin ABC transporter, substrate-binding component [Escherichia coli O157:H7 str. EDL933]	gi|667689669	36 kDa	0.054	0.2	0.15	-0.11
934	Cell division protein FtsK [Escherichia coli O157:H7 str. EDL933]	gi|667690740	148 kDa	0.86	-0.05	0.048	-0.17
935	Glucans biosynthesis glucosyltransferase H [Escherichia coli O157:H7 str. EDL933]	gi|667691204	96 kDa	0.0045	0.14	0.00088	0.2
936	Thymidine kinase [Escherichia coli O157:H7 str. EDL933]	gi|667691521	23 kDa	0.41	-0.04	0.0018	0.26
937	Superoxide dismutase [Fe] [Escherichia coli O157:H7 str. EDL933]	gi|667692176	21 kDa	0.49	0.09	0.028	-0.58
938	D-erythrose-4-phosphate dehydrogenase [Escherichia coli O157:H7 str. EDL933]	gi|667693675	37 kDa	0.00088	-0.18	0.44	0.08
939	hypothetical protein EDL933_4864 [Escherichia coli O157:H7 str. EDL933]	gi|667694396	14 kDa	0.0032	-0.48	0.00038	0.46
940	ATP-dependent DNA helicase UvrD/PcrA [Escherichia coli O157:H7 str. EDL933]	gi|667694662	82 kDa	0.0001	0.53	0.27	-0.04
941	ATP-dependent protease HslV [Escherichia coli O157:H7 str. EDL933]	gi|667694793	19 kDa	0.29	-0.03	0.55	0.11
942	tRNA (uracil(54)-C5)-methyltransferase [Escherichia coli O157:H7 str. EDL933]	gi|667694833	42 kDa	0.65	-0.04	0.074	-0.12
943	23S rRNA (guanosine-2'-O-) -methyltransferase rlmB [Escherichia coli O157:H7 str. EDL933]	gi|667695055	26 kDa	0.00057	0.27	0.015	-0.15
944	hypothetical protein EDL933_0334 [Escherichia coli O157:H7 str. EDL933]	gi|667689931	33 kDa	0.0001	-0.35	0.64	0.01
945	Phosphoribosylaminoimidazole carboxylase ATPase subunit [Escherichia coli O157:H7 str. EDL933]	gi|667690200	40 kDa	0.0065	-0.21	0.00053	0.28
946	Twin-arginine translocation protein TatE [Escherichia coli O157:H7 str. EDL933]	gi|667690292	7 kDa	0.028	-0.43	0.07	-0.39
947	Putrescine ABC transporter putrescine-binding protein PotF [Escherichia coli O157:H7 str. EDL933]	gi|667690575	41 kDa	0.0001	-0.56	0.00059	0.4
948	Putative polysaccharide export protein YccZ precursor [Escherichia coli O157:H7 str. EDL933]	gi|667690907	42 kDa	0.00011	0.26	0.008	-0.17
949	3-demethylubiquinol 3-O-methyltransferase [Escherichia coli O157:H7 str. EDL933]	gi|667692948	27 kDa	0.0047	0.47	0.5	-0.15
950	Glycerophosphoryl diester phosphodiesterase, periplasmic [Escherichia coli O157:H7 str. EDL933]	gi|667692958	41 kDa	0.67	-0.05	0.00078	-0.26
951	putative membrane protein YqjD [Escherichia coli O157:H7 str. EDL933]	gi|667693862	11 kDa	0.083	-0.11	0.021	0.56
952	3-deoxy-D-manno-octulosonate 8-phosphate phosphatase [Escherichia coli O157:H7 str. EDL933]	gi|667693965	20 kDa	0.054	-0.1	0.75	0.05
953	Rhodanese-related sulfurtransferase [Escherichia coli O157:H7 str. EDL933]	gi|667694407	16 kDa	0.00014	0.59	0.17	0.07
954	Guanosine-5'-triphosphate,3'-diphosphate pyrophosphatase [Escherichia coli O157:H7 str. EDL933]	gi|667694629	55 kDa	0.00062	-0.25	0.25	0.08
955	putative DNA helicase [Escherichia coli O157:H7 str. EDL933]	gi|667695170	79 kDa	0.0001	-0.32	0.0031	-0.17
956	Phosphogluconate dehydratase [Escherichia coli O157:H7 str. EDL933]	gi|667692386	65 kDa	0.48	-0.06	0.00086	0.36
957	Chemotaxis regulator - transmits chemoreceptor signals to flagelllar motor components CheY [Escherichia coli O157:H7 str. EDL933]	gi|667692419	14 kDa	0.00078	0.55	0.00078	1.39
958	Diaminopimelate decarboxylase [Escherichia coli O157:H7 str. EDL933]	gi|667693565	46 kDa	0.13	0.32	0.39	0.14
959	Uncharacterized protein YgeA of aspartate/glutamate/hydantoin racemase family [Escherichia coli O157:H7 str. EDL933]	gi|667693567	25 kDa	0.12	-0.07	0.015	0.17
960	Putative iron compound-binding protein of ABC transporter family [Escherichia coli O157:H7 str. EDL933]	gi|667693792	34 kDa	0.1	-0.12	0.36	-0.03
961	HemY like protein [Escherichia coli O157:H7 str. EDL933]	gi|667694650	45 kDa	0.0001	0.37	0.021	-0.17
962	Esterase ybfF [Escherichia coli O157:H7 str. EDL933]	gi|667690351	28 kDa	0.0039	-0.17	0.025	0.12
963	Molybdenum cofactor biosynthesis protein MoaD [Escherichia coli O157:H7 str. EDL933]	gi|667690497	9 kDa	0.055	-0.87	0.75	0.13
964	Putative Nudix hydrolase YfcD [Escherichia coli O157:H7 str. EDL933]	gi|667693019	20 kDa	0.68	-0.08	0.43	0.06
965	Phosphodiesterase yfcE [Escherichia coli O157:H7 str. EDL933]	gi|667693020	20 kDa	0.0087	-0.41	0.53	-0.02
966	Acetolactate synthase small subunit [Escherichia coli O157:H7 str. EDL933]	gi|667689680	19 kDa	0.00012	-0.38	0.94	0.02
967	Lipoprotein releasing system transmembrane protein LolE [Escherichia coli O157:H7 str. EDL933]	gi|667691275	45 kDa	0.75	-0.02	0.073	0.16
968	hypothetical protein EDL933_2092 [Escherichia coli O157:H7 str. EDL933]	gi|667691671	7 kDa	0.6	0.53	0.028	-1.31
969	Putative periplasmic protein [Escherichia coli O157:H7 str. EDL933]	gi|667691676	14 kDa	0.096	-0.25	0.0082	0.67
970	Superoxide dismutase [Cu-Zn] precursor [Escherichia coli O157:H7 str. EDL933]	gi|667691846	16 kDa	0.00078	0.49	0.0033	-0.7
971	Nicotinamidase/isochorismatase family protein [Escherichia coli O157:H7 str. EDL933]	gi|667692403	20 kDa	0.0047	-0.32	0.0001	0.63
972	Colicin I receptor precursor [Escherichia coli O157:H7 str. EDL933]	gi|667692626	79 kDa	0.46	0.18	0.00027	-0.61
973	Phosphoribosylglycinamide formyltransferase [Escherichia coli O157:H7 str. EDL933]	gi|667693206	23 kDa	0.054	-0.18	0.71	-0.07
974	Thymidylate synthase [Escherichia coli O157:H7 str. EDL933]	gi|667693552	30 kDa	0.11	-0.26	0.0059	0.32
975	Trehalase [Escherichia coli O157:H7 str. EDL933]	gi|667694308	64 kDa	0.0021	-0.41	0.00011	0.77
976	putative exported protein [Escherichia coli O157:H7 str. EDL933]	gi|667694351	26 kDa	0.0051	0.44	0.012	-0.27
977	Uncharacterized protein YidR [Escherichia coli O157:H7 str. EDL933]	gi|667694549	46 kDa	0.0001	0.52	0.0001	0.89
978	Single-stranded DNA-binding protein [Escherichia coli O157:H7 str. EDL933]	gi|667695417	17 kDa	0.065	-0.1	0.0001	1.18
979	Nucleoprotein/polynucleotide-associated enzyme [Escherichia coli O157:H7 str. EDL933]	gi|667690011	20 kDa	0.019	0.27	0.028	0.29
980	Ribosomal large subunit pseudouridine synthase C [Escherichia coli O157:H7 str. EDL933]	gi|667691242	36 kDa	0.66	0.01	0.18	0.1
981	rotein, clustered with ribosomal protein L32p [Escherichia coli O157:H7 str. EDL933]	gi|667691244	19 kDa	0.0077	-0.34	0.089	0.18
982	Transcriptional regulatory protein YciT [Escherichia coli O157:H7 str. EDL933]	gi|667691979	28 kDa	0.43	-0.07	0.44	-0.09
983	GTP pyrophosphokinase, (p)ppGpp synthetase I [Escherichia coli O157:H7 str. EDL933]	gi|667693508	84 kDa	0.47	0.03	0.00042	-0.24
984	Cysteine desulfurase CsdA-CsdE, sulfur acceptor protein CsdE [Escherichia coli O157:H7 str. EDL933]	gi|667693538	16 kDa	0.95	0.06	0.9	0.06
985	hypothetical protein EDL933_4103 [Escherichia coli O157:H7 str. EDL933]	gi|667693647	12 kDa	0.6	-0.05	0.82	0.03
986	Nucleoside 5-triphosphatase RdgB (dHAPTP, dITP, XTP-specific) [Escherichia coli O157:H7 str. EDL933]	gi|667693710	21 kDa	0.17	-0.21	0.25	0.13
987	Flavoprotein MioC [Escherichia coli O157:H7 str. EDL933]	gi|667694602	16 kDa	0.019	-0.58	0.13	0.25
988	NAD(P)HX epimerase [Escherichia coli O157:H7 str. EDL933]	gi|667695042	54 kDa	0.0001	-0.33	0.0001	0.32
989	Protein ytfJ precursor [Escherichia coli O157:H7 str. EDL933]	gi|667695092	20 kDa	0.029	0.22	0.49	-0.07
990	Iojap protein [Escherichia coli O157:H7 str. EDL933]	gi|667690304	12 kDa	0.0052	-0.55	0.00067	0.76
991	Lipid A export ATP-binding/permease protein MsbA [Escherichia coli O157:H7 str. EDL933]	gi|667690763	64 kDa	0.0018	0.25	0.89	0
992	ATPase components of ABC transporters with duplicated ATPase domains [Escherichia coli O157:H7 str. EDL933]	gi|667690801	72 kDa	0.073	-0.16	0.58	-0.05
993	Maf/YceF/YhdE family protein [Escherichia coli O157:H7 str. EDL933]	gi|667691243	23 kDa	0.0015	-0.36	0.05	0.27
994	Peptide chain release factor 1 [Escherichia coli O157:H7 str. EDL933]	gi|667691494	41 kDa	0.76	-0.02	0.27	-0.06
995	ATP-dependent helicase HrpA [Escherichia coli O157:H7 str. EDL933]	gi|667691816	149 kDa	0.0029	-0.13	0.0004	-0.14
996	Spermidine N1-acetyltransferase [Escherichia coli O157:H7 str. EDL933]	gi|667692099	22 kDa	0.28	0.16	0.0001	-0.64
997	Osmotically inducible lipoprotein E precursor [Escherichia coli O157:H7 str. EDL933]	gi|667692261	12 kDa	0.94	0.05	1	-0.13
998	Long-chain fatty acid transport protein [Escherichia coli O157:H7 str. EDL933]	gi|667693067	49 kDa	0.43	-0.01	0.035	-0.29
999	Uracil-DNA glycosylase, family 1 [Escherichia coli O157:H7 str. EDL933]	gi|667693296	26 kDa	0.0028	-0.36	0.82	0.01
1000	putative ATP-dependent helicase [Escherichia coli O157:H7 str. EDL933]	gi|667695167	109 kDa	0.0001	-0.31	0.00059	-0.23
1001	Chaperone protein DnaJ [Escherichia coli O157:H7 str. EDL933]	gi|667689613	41 kDa	0.0001	0.39	0.052	0.11
1002	DJ-1/YajL/PfpI superfamily, includes chaperone protein YajL (former ThiJ), parkinsonism-associated protein DJ-1, peptidases PfpI, Hsp31 [Escherichia coli O157:H7 str. EDL933]	gi|667690089	21 kDa	0.039	-0.15	0.00094	-0.24
1003	Universal stress protein G [Escherichia coli O157:H7 str. EDL933]	gi|667690272	14 kDa	0.13	0.2	0.049	-0.25
1004	Ribonuclease I precursor [Escherichia coli O157:H7 str. EDL933]	gi|667690277	30 kDa	0.0016	0.13	0.00072	0.19
1005	Alkanesulfonate monooxygenase [Escherichia coli O157:H7 str. EDL933]	gi|667690785	42 kDa	0.27	0.32	0.0034	-0.62
1006	Rac prophage repressor [Escherichia coli O157:H7 str. EDL933]	gi|667691285	18 kDa	0.0019	1.15	0.0025	1.13
1007	Exodeoxyribonuclease III [Escherichia coli O157:H7 str. EDL933]	gi|667692272	31 kDa	0.0001	-0.28	0.0001	0.32
1008	Phosphate transport system regulatory protein PhoU [Escherichia coli O157:H7 str. EDL933]	gi|667694577	27 kDa	0.0044	0.54	0.49	-0.08
1009	Cof protein, HD superfamily hydrolase [Escherichia coli O157:H7 str. EDL933]	gi|667694678	30 kDa	0.63	-0.04	0.0001	0.65
1010	Sialic acid-induced transmembrane protein YjhT(NanM), possible mutarotase [Escherichia coli O157:H7 str. EDL933]	gi|667695173	40 kDa	0.11	-0.15	0.0028	0.53
1011	Putative periplasmic or exported protein [Escherichia coli O157:H7 str. EDL933]	gi|667692374	12 kDa	0.055	-0.37	0.63	0.09
1012	Macrolide-specific efflux protein MacA [Escherichia coli O157:H7 str. EDL933]	gi|667690604	41 kDa	0.021	0.13	0.99	-0.01
1013	Phosphoenolpyruvate-dihydroxyacetone phosphotransferase, dihydroxyacetone binding subunit DhaK [Escherichia coli O157:H7 str. EDL933]	gi|667691483	38 kDa	0.52	-0.06	0.0001	1.18
1014	Tryptophan synthase beta chain [Escherichia coli O157:H7 str. EDL933]	gi|667692004	43 kDa	0.38	0.01	0.0001	-0.31
1015	Uncharacterized protein YohN precursor [Escherichia coli O157:H7 str. EDL933]	gi|667692736	12 kDa	0.29	-0.14	0.75	0
1016	Ribosomal small subunit pseudouridine synthase A [Escherichia coli O157:H7 str. EDL933]	gi|667692907	26 kDa	0.57	-0.01	0.00091	0.34
1017	putative outer membrane lipoprotein YfeY [Escherichia coli O157:H7 str. EDL933]	gi|667693146	21 kDa	0.11	0.22	0.0032	-0.43
1018	2-octaprenyl-3-methyl-6-methoxy-1,4-benzoquinol hydroxylase [Escherichia coli O157:H7 str. EDL933]	gi|667693653	44 kDa	0.00016	0.59	0.099	-0.27
1019	2-dehydro-3-deoxygluconate kinase [Escherichia coli O157:H7 str. EDL933]	gi|667694315	34 kDa	0.36	0.04	0.0001	-0.68
1020	Serine acetyltransferase [Escherichia coli O157:H7 str. EDL933]	gi|667694403	29 kDa	0.34	-0.02	0.00048	0.26
1021	Helicase, C-terminal:Type III restriction enzyme, res subunit:DEAD/DEAH box helicase, N-terminal [Escherichia coli O157:H7 str. EDL933]	gi|667695169	238 kDa	0.94	0.13	0.29	-0.25
1022	Mannonate dehydratase [Escherichia coli O157:H7 str. EDL933]	gi|667695187	45 kDa	0.0096	0.13	0.2	0.03
1023	Blue copper oxidase CueO precursor [Escherichia coli O157:H7 str. EDL933]	gi|667689724	57 kDa	0.015	0.19	0.033	0.16
1024	1-deoxy-D-xylulose 5-phosphate reductoisomerase [Escherichia coli O157:H7 str. EDL933]	gi|667689776	43 kDa	0.15	-0.1	0.34	0.04
1025	Queuosine Biosynthesis QueC ATPase [Escherichia coli O157:H7 str. EDL933]	gi|667690112	25 kDa	0.36	-0.17	0.027	0.39
1026	hypothetical protein EDL933_2388 [Escherichia coli O157:H7 str. EDL933]	gi|667691962	9 kDa	0.2	-0.31	0.055	0.44
1027	Response regulator BaeR [Escherichia coli O157:H7 str. EDL933]	gi|667692711	28 kDa	0.076	0.12	0.0011	-0.2
1028	GDP-mannose pyrophosphatase YffH [Escherichia coli O157:H7 str. EDL933]	gi|667693172	22 kDa	0.0053	-0.2	0.0023	0.39
1029	hypothetical protein EDL933_3828 [Escherichia coli O157:H7 str. EDL933]	gi|667693376	16 kDa	0.00026	-0.41	0.0001	1.1
1030	Cold-shock DEAD-box protein A [Escherichia coli O157:H7 str. EDL933]	gi|667693930	71 kDa	0.0001	0.44	0.02	0.16
1031	GTP-binding protein Obg [Escherichia coli O157:H7 str. EDL933]	gi|667693950	43 kDa	0.053	-0.14	0.02	-0.15
1032	RND efflux system, inner membrane transporter CmeB [Escherichia coli O157:H7 str. EDL933]	gi|667694301	112 kDa	0.0001	0.39	0.0001	-0.37
1033	Protein YcaR in KDO2-Lipid A biosynthesis cluster [Escherichia coli O157:H7 str. EDL933]	gi|667690766	7 kDa	0.33	-0.17	0.018	-0.41
1034	Putative lipoprotein yceB precursor [Escherichia coli O157:H7 str. EDL933]	gi|667691218	20 kDa	0.73	0.05	0.0079	-0.22
1035	hypothetical protein EDL933_2756 [Escherichia coli O157:H7 str. EDL933]	gi|667692319	13 kDa	0.88	0.01	0.33	0.08
1036	Phosphoheptose isomerase [Escherichia coli O157:H7 str. EDL933]	gi|667693915	21 kDa	0.11	-0.16	0.52	-0.06
1037	hypothetical protein EDL933_4848 [Escherichia coli O157:H7 str. EDL933]	gi|667694380	49 kDa	0.0075	-0.17	0.34	0.03
1038	GI:254793930 |[Escherichia coli O157:H7 str. TW14359]|TW14359|hypothetical protein|348|NC_013008(5528136):2856232-2856579:1 ^,GeneID:8217468^ Escherichia coli O157:H7 str. TW14359 chromosome, complete genome.|neighbours:GI:254793929(-1),GI:254793931	GI:254793930	?	0.14	0.17	0.00078	-0.95
1039	Potassium efflux system KefA protein [Escherichia coli O157:H7 str. EDL933]	gi|667690135	127 kDa	0.0092	0.23	0.2	-0.11
1040	Signal peptidase I [Escherichia coli O157:H7 str. EDL933]	gi|667693284	36 kDa	0.0001	0.59	0.78	0
1041	RNA binding protein [Escherichia coli O157:H7 str. EDL933]	gi|667693947	11 kDa	0.42	-0.29	0.037	0.7
1042	GTP pyrophosphokinase, (p)ppGpp synthetase II [Escherichia coli O157:H7 str. EDL933]	gi|667694445	79 kDa	0.67	-0.04	0.31	0.08
1043	Methionine ABC transporter substrate-binding protein [Escherichia coli O157:H7 str. EDL933]	gi|667694513	29 kDa	0.0014	0.41	0.046	-0.21
1044	Soluble pyridine nucleotide transhydrogenase [Escherichia coli O157:H7 str. EDL933]	gi|667694828	52 kDa	0.055	-0.26	0.7	0.01
1045	Alcohol dehydrogenase [Escherichia coli O157:H7 str. EDL933]	gi|667695144	37 kDa	0.024	-0.23	0.0001	1.26
1046	Carbon starvation protein A [Escherichia coli O157:H7 str. EDL933]	gi|667695225	76 kDa	0.0001	1.11	0.033	-0.17
1047	TolA protein [Escherichia coli O157:H7 str. EDL933]	gi|667690411 (+1)	41 kDa	0.27	0.22	0.095	-0.32
1048	Virulence factor MviM [Escherichia coli O157:H7 str. EDL933]	gi|667691223	34 kDa	0.013	-0.18	0.035	0.21
1049	Flagellar hook protein FlgE [Escherichia coli O157:H7 str. EDL933]	gi|667691232	42 kDa	0.0001	0.92	0.00014	0.71
1050	hypothetical protein EDL933_2885 [Escherichia coli O157:H7 str. EDL933]	gi|667692445	25 kDa	0.023	-0.54	0.33	-0.27
1051	GTP-binding protein EngA [Escherichia coli O157:H7 str. EDL933]	gi|667693219	55 kDa	0.02	0.23	0.87	-0.04
1052	Cell division protein FtsN [Escherichia coli O157:H7 str. EDL933]	gi|667694794	36 kDa	0.14	0.14	0.019	-0.29
1053	Transcription termination protein NusB [Escherichia coli O157:H7 str. EDL933]	gi|667690079	16 kDa	0.0039	-0.24	0.64	0.08
1054	hypothetical protein EDL933_2683 [Escherichia coli O157:H7 str. EDL933]	gi|667692246	11 kDa	0.0056	-0.57	0.073	0.45
1055	Putative cytoplasmic protein [Escherichia coli O157:H7 str. EDL933]	gi|667692326	14 kDa	0.00016	-1.42	0.23	0.23
1056	Transcriptional regulator, MarR family [Escherichia coli O157:H7 str. EDL933]	gi|667693457	16 kDa	0.0001	-1.05	0.033	0.14
1057	2-C-methyl-D-erythritol 4-phosphate cytidylyltransferase [Escherichia coli O157:H7 str. EDL933]	gi|667693465	26 kDa	0.22	-0.11	0.02	-0.22
1058	Sulfite reductase [NADPH] flavoprotein alpha-component [Escherichia coli O157:H7 str. EDL933]	gi|667693484	66 kDa	0.0001	0.84	0.0039	-0.55
1059	LSU ribosomal protein L31p, zinc-independent [Escherichia coli O157:H7 str. EDL933]	gi|667689926	10 kDa	0.016	0.61	0.63	0.1
1060	Holliday junction DNA helicase [Escherichia coli O157:H7 str. EDL933]	gi|667690742	50 kDa	0.037	-0.15	0.0032	0.2
1061	Muramoyltetrapeptide carboxypeptidase [Escherichia coli O157:H7 str. EDL933]	gi|667691466	34 kDa	0.055	-0.18	0.0024	-0.25
1062	putative membrane lipoprotein clustered with tellurite resistance proteins TehA/TehB [Escherichia coli O157:H7 str. EDL933]	gi|667691797	24 kDa	0.01	0.34	0.027	0.22
1063	Holliday junction DNA helicase RuvA [Escherichia coli O157:H7 str. EDL933]	gi|667692397	22 kDa	1	0.21	1	0
1064	GDP-mannose mannosyl hydrolase [Escherichia coli O157:H7 str. EDL933]	gi|667692661	17 kDa	0.39	-0.05	0.25	-0.2
1065	Iron-sulfur cluster regulator IscR [Escherichia coli O157:H7 str. EDL933]	gi|667693245	17 kDa	0.71	-0.05	0.52	-0.13
1066	Sulfite reductase [NADPH] hemoprotein beta-component [Escherichia coli O157:H7 str. EDL933]	gi|667693483	64 kDa	0.00016	0.71	0.011	-0.46
1067	NADPH-dependent 7-cyano-7-deazaguanine reductase [Escherichia coli O157:H7 str. EDL933]	gi|667693521	33 kDa	0.79	-0.04	0.16	-0.12
1068	Ribosomal RNA small subunit methyltransferase E [Escherichia coli O157:H7 str. EDL933]	gi|667693701	27 kDa	0.91	0.02	0.94	-0.06
1069	2-hydroxy-3-oxopropionate reductase [Escherichia coli O157:H7 str. EDL933]	gi|667693885	30 kDa	0.033	-0.15	0.0032	0.2
1070	putative GST-like protein yibF [Escherichia coli O157:H7 str. EDL933]	gi|667694384	23 kDa	0.031	-0.23	0.49	0.15
1071	Type III secretion outermembrane pore forming protein (YscC,MxiD,HrcC, InvG) [Escherichia coli O157:H7 str. EDL933]	gi|667694495	56 kDa	0.0001	1.15	0.0001	-0.5
1072	Chromosomal replication initiator protein DnaA [Escherichia coli O157:H7 str. EDL933]	gi|667694557	53 kDa	0.045	0.15	0.95	-0.05
1073	Diaminopimelate epimerase [Escherichia coli O157:H7 str. EDL933]	gi|667694658	30 kDa	0.52	0.06	0.85	0.03
1074	Alanine racemase [Escherichia coli O157:H7 str. EDL933]	gi|667694919	39 kDa	0.0001	-0.45	0.27	0.13
1075	Urease alpha subunit [Escherichia coli O157:H7 str. EDL933]	gi|667690634 (+1)	61 kDa	0.39	-0.12	0.0001	-0.89
1076	Ribosome modulation factor [Escherichia coli O157:H7 str. EDL933]	gi|667690806	7 kDa	0.0046	-0.79	0.093	0.31
1077	Nudix-like NDP and NTP phosphohydrolase YmfB [Escherichia coli O157:H7 str. EDL933]	gi|667691382	17 kDa	0.066	-0.17	0.0001	0.41
1078	Putative protease [Escherichia coli O157:H7 str. EDL933]	gi|667692713	51 kDa	0.0051	0.23	0.0001	-0.66
1079	ElaB protein [Escherichia coli O157:H7 str. EDL933]	gi|667692987	11 kDa	0.0065	-0.55	0.00016	1.01
1080	UPF0301 protein YqgE [Escherichia coli O157:H7 str. EDL933]	gi|667693703	21 kDa	0.65	-0.04	0.054	-0.22
1081	Topoisomerase IV subunit A [Escherichia coli O157:H7 str. EDL933]	gi|667693783	84 kDa	0.97	-0.02	0.028	-0.14
1082	Glycerol-3-phosphate dehydrogenase [NAD(P)+] [Escherichia coli O157:H7 str. EDL933]	gi|667694404	36 kDa	0.023	-0.13	0.0001	0.29
1083	Lipopolysaccharide 1,2-N-acetylglucosaminetransferase [Escherichia coli O157:H7 str. EDL933]	gi|667694419	44 kDa	0.73	0.09	0.0008	0.31
1084	Periplasmic divalent cation tolerance protein CutA [Escherichia coli O157:H7 str. EDL933]	gi|667695014	12 kDa	0.34	-0.05	0.012	0.27
1085	Transcriptional activator NhaR [Escherichia coli O157:H7 str. EDL933]	gi|667689615	34 kDa	0.25	0.04	0.0054	-0.22
1086	Fructose repressor FruR, LacI family [Escherichia coli O157:H7 str. EDL933]	gi|667689682	38 kDa	0.012	0.24	0.97	0.04
1087	putative iron binding protein from the HesB_IscA_SufA family [Escherichia coli O157:H7 str. EDL933]	gi|667689760	12 kDa	0.00029	0.71	0.013	-0.28
1088	Transport ATP-binding protein CydC [Escherichia coli O157:H7 str. EDL933]	gi|667690735	63 kDa	0.12	0.21	0.73	-0.03
1089	Hypothetical protein EDL933_2505 [Escherichia coli O157:H7 str. EDL933]	gi|667692070	66 kDa	0.021	-0.88	0.39	-0.13
1090	Cysteine desulfurase CsdA-CsdE, main protein CsdA [Escherichia coli O157:H7 str. EDL933]	gi|667693537	43 kDa	0.69	-0.02	0.41	0.05
1091	Cell division protein FtsJ [Escherichia coli O157:H7 str. EDL933]	gi|667693946	23 kDa	0.017	-0.36	0.36	0.1
1092	L-Proline/Glycine betaine transporter ProP [Escherichia coli O157:H7 str. EDL933]	gi|667694986	55 kDa	0.06	-0.1	0.00016	0.4
1093	Chromosome (plasmid) partitioning protein ParA [Escherichia coli O157:H7 str. EDL933]	gi|667695399	44 kDa	0.0001	0.87	0.0001	0.71
1094	SSU rRNA adenine(1518)-N(6)/adenine(1519)-N(6)-dimethyltransferase [Escherichia coli O157:H7 str. EDL933]	gi|667689653	30 kDa	0.42	-0.11	0.63	-0.05
1095	UDP-3-O-[3-hydroxymyristoyl] N-acetylglucosamine deacetylase [Escherichia coli O157:H7 str. EDL933]	gi|667689698	34 kDa	0.035	-0.23	0.097	0.18
1096	Ferric hydroxamate ABC transporter, ATP-binding protein FhuC [Escherichia coli O157:H7 str. EDL933]	gi|667689755	29 kDa	0.00014	0.45	0.046	-0.23
1097	Phosphoethanolamine transferase EptA specific for the 1 phosphate group of core-lipid A [Escherichia coli O157:H7 str. EDL933]	gi|667690628 (+1)	62 kDa	0.0001	0.7	0.00056	-0.36
1098	Chromosome partition protein MukF [Escherichia coli O157:H7 str. EDL933]	gi|667690771	51 kDa	0.00025	-0.23	0.0062	-0.16
1099	Alkanesulfonates-binding protein [Escherichia coli O157:H7 str. EDL933]	gi|667690786	35 kDa	0.0039	0.75	0.024	-0.62
1100	Methylglyoxal synthase [Escherichia coli O157:H7 str. EDL933]	gi|667690816	17 kDa	0.021	0.2	0.0063	-0.22
1101	hypothetical protein EDL933_2203 [Escherichia coli O157:H7 str. EDL933]	gi|667691781	9 kDa	0.093	0.34	0.92	-0.03
1102	YciO family [Escherichia coli O157:H7 str. EDL933]	gi|667691999	25 kDa	0.33	0.15	0.33	-0.1
1103	Indole-3-glycerol phosphate synthase [Escherichia coli O157:H7 str. EDL933]	gi|667692003	49 kDa	0.0075	-0.28	0.035	0.18
1104	Protein YciE [Escherichia coli O157:H7 str. EDL933]	gi|667692009	19 kDa	0.0022	0.33	0.0001	0.6
1105	Phage minor tail protein [Escherichia coli O157:H7 str. EDL933]	gi|667692778	16 kDa	0.39	-0.1	0.021	0.73
1106	TsaC protein (YrdC domain) required for threonylcarbamoyladenosine t(6)A37 modification in tRNA [Escherichia coli O157:H7 str. EDL933]	gi|667694039	21 kDa	0.0087	-0.3	0.0087	-0.28
1107	regulator of length of O-antigen component of lipopolysaccharide chains [Escherichia coli O157:H7 str. EDL933]	gi|667694635	39 kDa	0.00011	0.5	0.27	-0.11
1108	hypothetical protein EDL933_5394 [Escherichia coli O157:H7 str. EDL933]	gi|667694924	16 kDa	0.028	0.2	0.65	-0.04
1109	Fumarate hydratase class I, anaerobic [Escherichia coli O157:H7 str. EDL933]	gi|667694998	60 kDa	0.14	0.47	0.75	-0.01
1110	Adenosine deaminase [Escherichia coli O157:H7 str. EDL933]	gi|667692140	36 kDa	0.21	-0.16	0.062	-0.21
1111	Ribulosamine/erythrulosamine 3-kinase potentially involved in protein deglycation [Escherichia coli O157:H7 str. EDL933]	gi|667692247	32 kDa	0.19	0.1	0.0001	0.33
1112	Cold shock protein CspA [Escherichia coli O157:H7 str. EDL933]	gi|667694353	7 kDa	0.17	0.11	0.0087	0.38
1113	Valine--pyruvate aminotransferase [Escherichia coli O157:H7 str. EDL933]	gi|667694369	47 kDa	0.15	0.13	0.0019	-0.36
1114	YihE protein, a ser/thr kinase implicated in LPS synthesis and Cpx signaling [Escherichia coli O157:H7 str. EDL933]	gi|667694704	38 kDa	0.0001	0.61	0.087	-0.16
1115	Conserved uncharacterized protein CreA [Escherichia coli O157:H7 str. EDL933]	gi|667695269	17 kDa	0.11	0.23	0.55	0.09
1116	D-glycero-D-manno-heptose 1,7-bisphosphate phosphatase [Escherichia coli O157:H7 str. EDL933]	gi|667689805	21 kDa	0.15	-0.16	0.52	0.13
1117	Exodeoxyribonuclease VII small subunit [Escherichia coli O157:H7 str. EDL933]	gi|667690086	9 kDa	0.0015	-0.33	0.019	0.18
1118	D-amino acid dehydrogenase small subunit [Escherichia coli O157:H7 str. EDL933]	gi|667691462	47 kDa	0.025	0.22	0.01	-0.17
1119	Cytoplasmic alpha-amylase [Escherichia coli O157:H7 str. EDL933]	gi|667692493	57 kDa	0.00015	-0.26	0.0001	0.83
1120	putative PLP-dependent aminotransferase YfdZ [Escherichia coli O157:H7 str. EDL933]	gi|667693101	46 kDa	0.41	-0.03	0.67	-0.07
1121	3-oxoacyl-[acyl-carrier protein] reductase [Escherichia coli O157:H7 str. EDL933]	gi|667693140	28 kDa	0.087	0.18	0.0001	-0.8
1122	putative flavoprotein YqcA (clustered with tRNA pseudouridine synthase C) [Escherichia coli O157:H7 str. EDL933]	gi|667693517	16 kDa	0.0039	0.2	0.043	-0.15
1123	YrbA protein [Escherichia coli O157:H7 str. EDL933]	gi|667693957	10 kDa	0.42	0.15	0.75	0.03
1124	Protein involved in catabolism of external DNA [Escherichia coli O157:H7 str. EDL933]	gi|667694273	32 kDa	0.0044	0.22	0.0047	0.34
1125	hypothetical protein EDL933_5021 [Escherichia coli O157:H7 str. EDL933]	gi|667694553	14 kDa	0.016	-0.27	0.0039	1.04
1126	dTDP-glucose 4,6-dehydratase [Escherichia coli O157:H7 str. EDL933]	gi|667694638	40 kDa	0.00059	-0.38	0.21	0.12
1127	Acyl-CoA dehydrogenase [Escherichia coli O157:H7 str. EDL933]	gi|667695062	61 kDa	0.23	-0.13	0.32	0.24
1128	rRNA small subunit methyltransferase H [Escherichia coli O157:H7 str. EDL933]	gi|667689684	35 kDa	0.35	0.04	0.67	-0.07
1129	Glucose dehydrogenase, PQQ-dependent [Escherichia coli O157:H7 str. EDL933]	gi|667689726	87 kDa	0.00014	-0.24	0.00026	0.22
1130	Rho-specific inhibitor of transcription termination (YaeO) [Escherichia coli O157:H7 str. EDL933]	gi|667689793	9 kDa	0.34	0.07	0.63	-0.06
1131	Taurine-binding periplasmic protein TauA [Escherichia coli O157:H7 str. EDL933]	gi|667690021	34 kDa	0.014	0.57	0.034	-0.44
1132	Glutaminase [Escherichia coli O157:H7 str. EDL933]	gi|667690157	33 kDa	0.015	-0.46	0.6	0.19
1133	Putative outer membrane lipoprotein YmcA [Escherichia coli O157:H7 str. EDL933]	gi|667690908	79 kDa	0.26	0.04	0.0001	-0.31
1134	Putative sulfite oxidase subunit YedY [Escherichia coli O157:H7 str. EDL933]	gi|667692538	37 kDa	1	0.02	0.057	0.44
1135	Exodeoxyribonuclease VII large subunit [Escherichia coli O157:H7 str. EDL933]	gi|667693217	52 kDa	0.42	-0.05	0.033	-0.22
1136	tmRNA-binding protein SmpB [Escherichia coli O157:H7 str. EDL933]	gi|667693331	18 kDa	0.53	-0.08	0.34	0.11
1137	L-fucose mutarotase [Escherichia coli O157:H7 str. EDL933]	gi|667693531	15 kDa	0.049	-0.23	0.023	0.59
1138	Arabinose 5-phosphate isomerase [Escherichia coli O157:H7 str. EDL933]	gi|667693964	35 kDa	0.0022	-0.3	0.77	-0.02
1139	Twin-arginine translocation protein TatB [Escherichia coli O157:H7 str. EDL933]	gi|667694689	18 kDa	0.0001	0.86	0.21	-0.15
1140	NADH pyrophosphatase [Escherichia coli O157:H7 str. EDL933]	gi|667694857	30 kDa	0.00044	-0.29	0.14	0.18
1141	Putative GTPases (G3E family) [Escherichia coli O157:H7 str. EDL933]	gi|667695223	36 kDa	0.17	-0.08	0.95	0.04
1142	Chromosome (plasmid) partitioning protein ParB [Escherichia coli O157:H7 str. EDL933]	gi|667695400	35 kDa	0.0001	0.52	0.00027	0.46
1143	GI:254793928 |[Escherichia coli O157:H7 str. TW14359]|TW14359|hypothetical protein|240|NC_013008(5528136):2854942-2855181:1 ^,GeneID:8217466^ Escherichia coli O157:H7 str. TW14359 chromosome, complete genome.|neighbours:GI:254793927(-1),GI:254793929	GI:254793928	?	0.71	0.04	0.33	0.04
1144	Molybdopterin biosynthesis Mog protein, molybdochelatase [Escherichia coli O157:H7 str. EDL933]	gi|667689608	21 kDa	0.016	-0.28	0.88	0
1145	Putative vimentin [Escherichia coli O157:H7 str. EDL933]	gi|667691167	81 kDa	0.0036	0.45	0.61	0.01
1146	hypothetical protein EDL933_2026 [Escherichia coli O157:H7 str. EDL933]	gi|667691605	8 kDa	0.00067	0.63	0.00016	-1.45
1147	Positive transcription regulator EvgA [Escherichia coli O157:H7 str. EDL933]	gi|667693092	23 kDa	0.054	0.21	0.0001	-0.63
1148	Sigma factor RpoE negative regulatory protein RseB precursor [Escherichia coli O157:H7 str. EDL933]	gi|667693287	36 kDa	0.23	0.09	0.0075	-0.32
1149	4-carboxymuconolactone decarboxylase domain/alkylhydroperoxidase AhpD family core domain protein [Escherichia coli O157:H7 str. EDL933]	gi|667693386	16 kDa	0.016	-0.26	0.6	0.05
1150	Lactaldehyde reductase [Escherichia coli O157:H7 str. EDL933]	gi|667693526	41 kDa	0.03	0.19	0.0001	-0.56
1151	rRNA small subunit methyltransferase I [Escherichia coli O157:H7 str. EDL933]	gi|667693912	31 kDa	0.8	-0.08	0.2	-0.12
1152	Putative cytoplasmic protein [Escherichia coli O157:H7 str. EDL933]	gi|667694395	8 kDa	0.11	-0.15	0.34	0.08
1153	Phosphopantetheine adenylyltransferase [Escherichia coli O157:H7 str. EDL933]	gi|667694427	18 kDa	0.00094	-0.37	0.035	0.2
1154	4-keto-6-deoxy-N-Acetyl-D-hexosaminyl-(Lipid carrier) aminotransferase [Escherichia coli O157:H7 str. EDL933]	gi|667694641	42 kDa	0.071	0.21	0.11	-0.1
1155	hypothetical protein EDL933_1051 [Escherichia coli O157:H7 str. EDL933]	gi|667690641 (+1)	10 kDa	0.021	-0.57	0.77	-0.04
1156	GI:254793674 |[Escherichia coli O157:H7 str. TW14359]|TW14359|repressor protein of prophage CP-933U|648|NC_013008(5528136):2612797-2613444:1 ^,GeneID:8217198^ Escherichia coli O157:H7 str. TW14359 chromosome, complete genome.|neighbours:GI:254793673	GI:254793674	?	0.13	0.14	0.86	0.01
1157	UDP-N-acetylmuramoylalanyl-D-glutamyl-2,6- diaminopimelate--D-alanyl-D-alanine ligase [Escherichia coli O157:H7 str. EDL933]	gi|667689688	47 kDa	0.0017	-0.41	0.04	0.21
1158	Putative cytoplasmic protein YbdZ in enterobactin biosynthesis operon [Escherichia coli O157:H7 str. EDL933]	gi|667690248	8 kDa	0.26	0.13	0.34	-0.23
1159	2-octaprenyl-3-methyl-6-methoxy-1,4-benzoquinol hydroxylase [Escherichia coli O157:H7 str. EDL933]	gi|667690333	43 kDa	0.00021	0.51	0.042	-0.32
1160	DNA-binding domain of ModE [Escherichia coli O157:H7 str. EDL933]	gi|667690427	28 kDa	0.77	0.18	0.77	-0.16
1161	Pectinesterase [Escherichia coli O157:H7 str. EDL933]	gi|667690439	46 kDa	0.018	0.24	0.014	-0.25
1162	Holliday junction DNA helicase RuvB [Escherichia coli O157:H7 str. EDL933]	gi|667692396	37 kDa	0.0001	0.3	0.033	0.1
1163	Deoxycytidine triphosphate deaminase [Escherichia coli O157:H7 str. EDL933]	gi|667692697	21 kDa	0.53	-0.08	0.12	-0.19
1164	Osmoprotectant ABC transporter binding protein YehZ [Escherichia coli O157:H7 str. EDL933]	gi|667692841	33 kDa	0.0001	-0.37	0.0001	1.03
1165	DNA mismatch repair protein MutS [Escherichia coli O157:H7 str. EDL933]	gi|667693452	95 kDa	0.0001	-0.74	0.0031	-0.19
1166	Putative lipoprotein [Escherichia coli O157:H7 str. EDL933]	gi|667694657	7 kDa	0.0046	0.81	0.016	-0.4
1167	putative haloacid dehalogenase-like hydrolase [Escherichia coli O157:H7 str. EDL933]	gi|667694735	23 kDa	0.028	0.19	0.82	0.03
1168	Phosphate starvation-inducible protein PsiF [Escherichia coli O157:H7 str. EDL933]	gi|667690039	12 kDa	0.0015	-0.83	0.00016	1.24
1169	Aldo-keto reductase [Escherichia coli O157:H7 str. EDL933]	gi|667691823	31 kDa	0.019	0.13	0.0001	0.44
1170	Nucleotidase YfbR, HD superfamily [Escherichia coli O157:H7 str. EDL933]	gi|667693010	23 kDa	0.0079	0.31	0.53	0
1171	putative lipoprotein YgeR precursor [Escherichia coli O157:H7 str. EDL933]	gi|667693610	27 kDa	0.25	-0.18	0.00019	-0.42
1172	UDP-glucose dehydrogenase [Escherichia coli O157:H7 str. EDL933]	gi|667694637	46 kDa	0.65	0.01	0.0001	-0.28
1173	Sulfate adenylyltransferase subunit 2 [Escherichia coli O157:H7 str. EDL933]	gi|667693471	35 kDa	0.75	0.26	0.2	-0.77
1174	GI:254793535 |[Escherichia coli O157:H7 str. TW14359]|TW14359|hypothetical protein|405|NC_013008(5528136):2500453-2500857:-1 ^,GeneID:8217051^ Escherichia coli O157:H7 str. TW14359 chromosome, complete genome.|neighbours:GI:254793534(-1),GI:25479353	GI:254793535	?	0.23	-0.19	0.041	-0.23
1175	putative membrane fusion protein (MFP) component of efflux pump, membrane anchor protein YbhG [Escherichia coli O157:H7 str. EDL933]	gi|667690508	36 kDa	0.0001	0.41	0.00044	-0.26
1176	Latent glucokinase ycfX [Escherichia coli O157:H7 str. EDL933]	gi|667691276	33 kDa	0.01	-0.18	0.0077	-0.18
1177	4-diphosphocytidyl-2-C-methyl-D-erythritol kinase [Escherichia coli O157:H7 str. EDL933]	gi|667691491	31 kDa	0.0033	-0.35	0.18	0.15
1178	Autoinducer 2 (AI-2) ABC transport system, periplasmic AI-2 binding protein LsrB [Escherichia coli O157:H7 str. EDL933]	gi|667691701	37 kDa	0.0001	0.4	0.97	-0.02
1179	Universal stress protein F [Escherichia coli O157:H7 str. EDL933]	gi|667691836	16 kDa	0.023	0.32	0.00029	-0.59
1180	hypothetical protein EDL933_2922 [Escherichia coli O157:H7 str. EDL933]	gi|667692480	8 kDa	0.46	0.07	0.012	-0.41
1181	regulator of length of O-antigen component of lipopolysaccharide chains [Escherichia coli O157:H7 str. EDL933]	gi|667692656	36 kDa	0.0021	0.61	0.098	0.13
1182	AsmA protein [Escherichia coli O157:H7 str. EDL933]	gi|667692696	69 kDa	0.037	0.23	0.023	-0.26
1183	tRNA (5-methylaminomethyl-2-thiouridylate)-methyltransferase [Escherichia coli O157:H7 str. EDL933]	gi|667693046	74 kDa	0.0001	-0.42	0.0001	0.51
1184	Glutathione S-transferase, omega [Escherichia coli O157:H7 str. EDL933]	gi|667693866	38 kDa	0.012	-0.12	0.0001	0.73
1185	ADP-heptose--lipooligosaccharide heptosyltransferase II [Escherichia coli O157:H7 str. EDL933]	gi|667694416	39 kDa	0.25	0.07	0.41	-0.05
1186	16 kDa heat shock protein A [Escherichia coli O157:H7 str. EDL933]	gi|667694546	16 kDa	0.61	-0.05	0.00094	-0.44
1187	Homoserine O-succinyltransferase [Escherichia coli O157:H7 str. EDL933]	gi|667694870	36 kDa	0.0001	-0.38	0.025	-0.13
1188	Putative cell envelope opacity-associated protein A [Escherichia coli O157:H7 str. EDL933]	gi|667695082	24 kDa	0.0033	0.52	0.0053	-0.44
1189	GI:254794478 |[Escherichia coli O157:H7 str. TW14359]|TW14359|iscA|324|NC_013008(5528136):3439206-3439529:-1 ^,GeneID:8218038^ Escherichia coli O157:H7 str. TW14359 chromosome, complete genome.|neighbours:GI:254794477(-1),GI:254794479(-1)|neighbour_	GI:254794478	?	0.00067	0.85	0.0088	-0.41
1190	Putative stomatin/prohibitin-family membrane protease subunit YbbK [Escherichia coli O157:H7 str. EDL933]	gi|667690172	34 kDa	0.0001	0.41	0.0001	-0.37
1191	Ureidoglycine aminohydrolase [Escherichia coli O157:H7 str. EDL933]	gi|667690193	29 kDa	0.18	-0.09	0.073	0.2
1192	Dethiobiotin synthetase [Escherichia coli O157:H7 str. EDL933]	gi|667690491	24 kDa	0.27	-0.13	0.0001	1.3
1193	Thymidylate kinase [Escherichia coli O157:H7 str. EDL933]	gi|667691254	24 kDa	0.00091	0.25	0.6	-0.01
1194	Prophage Clp protease-like protein [Escherichia coli O157:H7 str. EDL933]	gi|667692784	38 kDa	0.0001	1.09	0.0004	0.71
1195	Sulfate adenylyltransferase subunit 1 [Escherichia coli O157:H7 str. EDL933]	gi|667693470	53 kDa	0.021	0.47	0.0039	-0.51
1196	PTS system, mannitol-specific IIC component [Escherichia coli O157:H7 str. EDL933]	gi|667694392	68 kDa	0.066	-0.24	0.04	-0.28
1197	Deoxyuridine 5'-triphosphate nucleotidohydrolase [Escherichia coli O157:H7 str. EDL933]	gi|667694433	16 kDa	0.71	-0.09	0.65	-0.01
1198	Ribonuclease PH [Escherichia coli O157:H7 str. EDL933]	gi|667694436	25 kDa	0.49	0.07	0.018	-0.25
1199	Methionine repressor MetJ [Escherichia coli O157:H7 str. EDL933]	gi|667694803	12 kDa	0.013	0.53	0.0041	-0.63
1200	Thiamin biosynthesis protein ThiC [Escherichia coli O157:H7 str. EDL933]	gi|667694855	71 kDa	0.0001	1.16	0.13	-0.1
1201	Right origin-binding protein [Escherichia coli O157:H7 str. EDL933]	gi|667695268	33 kDa	0.28	0.09	0.42	-0.07
1202	Putative sugar ABC transport system, periplasmic binding protein YtfQ precursor [Escherichia coli O157:H7 str. EDL933]	gi|667695104	34 kDa	0.77	0.1	0.77	0.12
1203	DNA polymerase III alpha subunit [Escherichia coli O157:H7 str. EDL933]	gi|667689788	130 kDa	0.17	-0.13	0.52	-0.09
1204	DUF1440 domain-containing membrane protein [Escherichia coli O157:H7 str. EDL933]	gi|667689915	23 kDa	0.45	0.09	0.0001	-0.37
1205	YbbL ABC transporter ATP-binding protein [Escherichia coli O157:H7 str. EDL933]	gi|667690173	25 kDa	0.17	0.15	0.00014	-0.54
1206	DnaJ-class molecular chaperone CbpA [Escherichia coli O157:H7 str. EDL933]	gi|667690924	34 kDa	0.36	0.13	0.0011	-0.45
1207	Hypothetical protein EDL933_1726 [Escherichia coli O157:H7 str. EDL933]	gi|667691305	69 kDa	0.011	0.72	0.0001	1.35
1208	Phage tail fiber protein [Escherichia coli O157:H7 str. EDL933]	gi|667692028	44 kDa	0.02	0.35	0.75	0.02
1209	1-phosphofructokinase [Escherichia coli O157:H7 str. EDL933]	gi|667692889	34 kDa	0.0011	0.44	0.017	-0.3
1210	Z-ring-associated protein ZapA [Escherichia coli O157:H7 str. EDL933]	gi|667693657	13 kDa	0.73	0.12	0.0079	0.29
1211	Topoisomerase IV subunit B [Escherichia coli O157:H7 str. EDL933]	gi|667693797	70 kDa	0.0068	0.26	0.53	-0.06
1212	putative lipoprotein [Escherichia coli O157:H7 str. EDL933]	gi|667693803	23 kDa	0.0047	0.42	0.015	-0.21
1213	hypothetical protein EDL933_5634 [Escherichia coli O157:H7 str. EDL933]	gi|667695164	111 kDa	0.0029	-0.68	0.04	-0.22
1214	Phosphoglycerate mutase [Escherichia coli O157:H7 str. EDL933]	gi|667695267	24 kDa	0.0014	-0.38	0.55	0.05
1215	hypothetical protein EDL933_3836 [Escherichia coli O157:H7 str. EDL933]	gi|667693384	12 kDa	0.021	-0.39	0.021	1.17
1216	putative membrane protein [Escherichia coli O157:H7 str. EDL933]	gi|667690611 (+1)	71 kDa	0.29	0.08	0.0001	-0.6
1217	Protein yciF [Escherichia coli O157:H7 str. EDL933]	gi|667692008	19 kDa	0.45	-0.05	0.00016	0.8
1218	tRNA pseudouridine synthase A [Escherichia coli O157:H7 str. EDL933]	gi|667693039	30 kDa	0.34	-0.1	0.11	0.13
1219	RNA polymerase sigma factor RpoE [Escherichia coli O157:H7 str. EDL933]	gi|667693289	22 kDa	0.73	0.04	0.018	-0.31
1220	hypothetical protein EDL933_3756 [Escherichia coli O157:H7 str. EDL933]	gi|667693307	26 kDa	0.13	-0.16	0.15	0.09
1221	LSU rRNA 2'-O-methyl-C2498 methyltransferase RlmM [Escherichia coli O157:H7 str. EDL933]	gi|667693533	42 kDa	0.23	0.17	0.014	-0.38
1222	ADP-ribose pyrophosphatase [Escherichia coli O157:H7 str. EDL933]	gi|667693801	24 kDa	0.057	-0.15	0.25	0.07
1223	putative oxidoreductase [Escherichia coli O157:H7 str. EDL933]	gi|667693850	36 kDa	0.05	0.23	0.53	0.07
1224	Acetylornithine aminotransferase [Escherichia coli O157:H7 str. EDL933]	gi|667694102	44 kDa	0.39	-0.1	0.18	0.11
1225	Putative uncharacterized protein YiiQ [Escherichia coli O157:H7 str. EDL933]	gi|667694779	22 kDa	0.12	-0.12	0.015	0.24
1226	Soluble cytochrome b562 [Escherichia coli O157:H7 str. EDL933]	gi|667695113	14 kDa	0.29	0.28	0.23	-0.31
1227	Ornithine carbamoyltransferase [Escherichia coli O157:H7 str. EDL933]	gi|667695133	37 kDa	1	-0.02	0.82	-0.02
1228	GI:254793898 |[Escherichia coli O157:H7 str. TW14359]|TW14359|virulence factor|1968|NC_013008(5528136):2828663-2830630:-1 ^,GeneID:8217436^ Escherichia coli O157:H7 str. TW14359 chromosome, complete genome.|neighbours:GI:254793897(-1),GI:254793899(-	GI:254793898	?	0.082	-0.29	0.0012	1.05
1229	LysR family transcriptional regulator YafC [Escherichia coli O157:H7 str. EDL933]	gi|667689807	34 kDa	0.1	-0.15	0.24	-0.08
1230	Ferric iron ABC transporter, iron-binding protein [Escherichia coli O157:H7 str. EDL933]	gi|667690017	37 kDa	0.0025	0.69	0.019	-0.44
1231	Thiol:disulfide interchange protein DsbG precursor [Escherichia coli O157:H7 str. EDL933]	gi|667690269	30 kDa	0.031	0.18	0.95	0
1232	Lactam utilization protein LamB [Escherichia coli O157:H7 str. EDL933]	gi|667690372	26 kDa	0.36	-0.12	0.2	-0.07
1233	Galactose-1-phosphate uridylyltransferase [Escherichia coli O157:H7 str. EDL933]	gi|667690424	40 kDa	0.12	0.16	0.17	-0.11
1234	ABC transporter multidrug efflux pump, fused ATP-binding domains [Escherichia coli O157:H7 str. EDL933]	gi|667690507	63 kDa	0.0001	0.62	0.097	-0.14
1235	Peptidyl-tRNA hydrolase [Escherichia coli O157:H7 str. EDL933]	gi|667691487	21 kDa	0.01	0.23	0.0044	-0.26
1236	Pyruvate-flavodoxin oxidoreductase [Escherichia coli O157:H7 str. EDL933]	gi|667691833	129 kDa	0.26	0.15	0.37	-0.17
1237	Guanylate kinase [Escherichia coli O157:H7 str. EDL933]	gi|667694443	24 kDa	0.13	-0.13	0.49	0.05
1238	Orf10 [Escherichia coli O157:H7 str. EDL933]	gi|667694497	14 kDa	0.0079	0.81	0.0022	-0.62
1239	tRNA uridine 5-carboxymethylaminomethyl modification enzyme GidA [Escherichia coli O157:H7 str. EDL933]	gi|667694601	70 kDa	0.4	-0.03	0.019	-0.2
1240	hypothetical protein EDL933_1966 [Escherichia coli O157:H7 str. EDL933]	gi|667691545	9 kDa	0.75	0.07	0.0039	0.67
1241	Dihydrofolate reductase [Escherichia coli O157:H7 str. EDL933]	gi|667689648	22 kDa	0.00014	-0.7	0.36	0.13
1242	putative lipoate regulatory protein YbeD [Escherichia coli O157:H7 str. EDL933]	gi|667690297	10 kDa	0.036	-0.13	0.34	-0.08
1243	Galactokinase [Escherichia coli O157:H7 str. EDL933]	gi|667690423	41 kDa	0.024	0.19	0.06	0.14
1244	Chromosome partition protein MukE [Escherichia coli O157:H7 str. EDL933]	gi|667690772	27 kDa	0.089	-0.24	0.25	0.13
1245	ATP-dependent protease La Type II [Escherichia coli O157:H7 str. EDL933]	gi|667690808	66 kDa	0.5	-0.09	0.094	-0.23
1246	Phage protein [Escherichia coli O157:H7 str. EDL933]	gi|667690984	81 kDa	0.0001	1.46	0.87	-0.01
1247	Phosphoenolpyruvate-dihydroxyacetone phosphotransferase, ADP-binding subunit DhaL [Escherichia coli O157:H7 str. EDL933]	gi|667691482	23 kDa	0.55	-0.05	0.00051	1.1
1248	Potassium channel protein [Escherichia coli O157:H7 str. EDL933]	gi|667691533	44 kDa	0.041	0.15	0.019	0.21
1249	Transcriptional repressor protein TyrR [Escherichia coli O157:H7 str. EDL933]	gi|667691934	58 kDa	0.35	0.08	0.99	0.03
1250	hypothetical protein EDL933_3260 [Escherichia coli O157:H7 str. EDL933]	gi|667692817	10 kDa	0.00078	-2.26	0.00078	-2.01
1251	Exopolyphosphatase [Escherichia coli O157:H7 str. EDL933]	gi|667693209	58 kDa	0.43	0.03	0.63	-0.07
1252	TsaD/Kae1/Qri7 protein, required for threonylcarbamoyladenosine t(6)A37 formation in tRNA [Escherichia coli O157:H7 str. EDL933]	gi|667693826	36 kDa	0.21	-0.07	0.0008	0.33
1253	23S rRNA (guanine-N-2-) -methyltransferase rlmG [Escherichia coli O157:H7 str. EDL933]	gi|667693847	42 kDa	0.55	0.03	0.0032	0.21
1254	LysR-family transcriptional regulator YhaJ [Escherichia coli O157:H7 str. EDL933]	gi|667693869	33 kDa	0.0044	0.3	0.00014	-0.42
1255	Glycerophosphoryl diester phosphodiesterase [Escherichia coli O157:H7 str. EDL933]	gi|667694192	27 kDa	0.61	0.06	0.52	-0.04
1256	16 kDa heat shock protein B [Escherichia coli O157:H7 str. EDL933]	gi|667694545	16 kDa	0.94	-0.2	0.096	-0.75
1257	SOS-response repressor and protease LexA [Escherichia coli O157:H7 str. EDL933]	gi|667694910	22 kDa	0.2	0.1	0.099	-0.11
1258	Type I restriction-modification system, specificity subunit S [Escherichia coli O157:H7 str. EDL933]	gi|667695218	66 kDa	0.28	-0.11	0.012	0.23
1259	NadR transcriptional regulator [Escherichia coli O157:H7 str. EDL933]	gi|667695261	47 kDa	0.66	0.03	0.59	0.06
1260	Cytoplasmic protein YaiE [Escherichia coli O157:H7 str. EDL933]	gi|667690046	10 kDa	0.0016	0.58	0.17	0.22
1261	GI:254792649 |[Escherichia coli O157:H7 str. TW14359]|TW14359|hypothetical protein|603|NC_013008(5528136):1599570-1600172:1 ^,GeneID:8216135^ Escherichia coli O157:H7 str. TW14359 chromosome, complete genome.|neighbours:GI:254792648(1),GI:254792650(	GI:254792649	?	0.01	0.45	0.0001	1.41
1262	DNA polymerase III subunits gamma and tau [Escherichia coli O157:H7 str. EDL933]	gi|667690140	68 kDa	0.41	-0.11	0.1	-0.23
1263	Cobalt/zinc/cadmium efflux RND transporter, membrane fusion protein, CzcB family [Escherichia coli O157:H7 str. EDL933]	gi|667690231	44 kDa	0.77	0.24	0.033	-0.66
1264	Para-aminobenzoate synthase, aminase component [Escherichia coli O157:H7 str. EDL933]	gi|667692344	51 kDa	0.011	-0.19	0.26	0.1
1265	PTS system, fructose-specific IIB component [Escherichia coli O157:H7 str. EDL933]	gi|667692888	57 kDa	0.0001	0.64	0.023	-0.21
1266	Two-component sensor protein RcsD [Escherichia coli O157:H7 str. EDL933]	gi|667692940	100 kDa	0.076	0.09	0.95	-0.03
1267	Ornithine decarboxylase [Escherichia coli O157:H7 str. EDL933]	gi|667693723	79 kDa	0.12	-0.1	0.013	-0.26
1268	putative ABC transporter, periplasmic component YrbD [Escherichia coli O157:H7 str. EDL933]	gi|667693960	20 kDa	0.0001	0.63	0.33	0.08
1269	Transcriptional regulator NanR [Escherichia coli O157:H7 str. EDL933]	gi|667693987	29 kDa	0.001	0.37	0.0065	-0.22
1270	Rod shape-determining protein MreC [Escherichia coli O157:H7 str. EDL933]	gi|667694010	40 kDa	0.097	0.24	0.029	-0.38
1271	Putative phosphatase YieH [Escherichia coli O157:H7 str. EDL933]	gi|667694571	25 kDa	0.00057	-0.43	0.75	0.02
1272	Lipoate-protein ligase A [Escherichia coli O157:H7 str. EDL933]	gi|667695258	63 kDa	0.61	0.02	0.0013	-0.23
1273	4-hydroxythreonine-4-phosphate dehydrogenase [Escherichia coli O157:H7 str. EDL933]	gi|667689654	35 kDa	0.77	-0.04	0.037	-0.12
1274	Starvation lipoprotein Slp-like protein [Escherichia coli O157:H7 str. EDL933]	gi|667692336	21 kDa	0.021	-0.39	0.64	-0.01
1275	Thioredoxin 2 [Escherichia coli O157:H7 str. EDL933]	gi|667693298	16 kDa	0.082	-0.13	0.0019	-0.3
1276	Ribosomal large subunit pseudouridine synthase D [Escherichia coli O157:H7 str. EDL933]	gi|667693308	34 kDa	0.022	0.24	0.0077	0.26
1277	Lipopolysaccharide ABC transporter, ATP-binding protein LptB [Escherichia coli O157:H7 str. EDL933]	gi|667693968	27 kDa	0.14	0.19	0.15	-0.21
1278	N-acetylneuraminate lyase [Escherichia coli O157:H7 str. EDL933]	gi|667693986	33 kDa	0.93	0.04	0.019	0.28
1279	Multimodular transpeptidase-transglycosylase [Escherichia coli O157:H7 str. EDL933]	gi|667694134	94 kDa	0.0074	0.34	0.26	-0.07
1280	Putative exported protein [Escherichia coli O157:H7 str. EDL933]	gi|667694451	62 kDa	0.001	0.39	0.00089	-0.25
1281	Orf3 [Escherichia coli O157:H7 str. EDL933]	gi|667694505	12 kDa	0.00026	0.81	0.00026	-0.87
1282	Ribokinase [Escherichia coli O157:H7 str. EDL933]	gi|667694612	33 kDa	0.001	-0.29	0.92	0.03
1283	5,10-methylenetetrahydrofolate reductase [Escherichia coli O157:H7 str. EDL933]	gi|667694807	33 kDa	0.13	0.29	0.00044	-0.71
1284	Pantothenate kinase [Escherichia coli O157:H7 str. EDL933]	gi|667694838	36 kDa	0.083	-0.11	0.35	-0.04
1285	hypothetical protein EDL933_5330 [Escherichia coli O157:H7 str. EDL933]	gi|667694860	23 kDa	0.47	-0.07	0.97	0.01
1286	hypothetical protein EDL933_2536 [Escherichia coli O157:H7 str. EDL933]	gi|667692101	11 kDa	0.055	0.61	0.63	-0.06
1287	GI:254796286 |[Escherichia coli O157:H7 str. TW14359]|TW14359|hypothetical protein|378|NC_013008(5528136):5380428-5380805:-1 ^,GeneID:8219934^ Escherichia coli O157:H7 str. TW14359 chromosome, complete genome.|neighbours:GI:254796285(1),GI:254796287	GI:254796286	?	0.012	-0.55	0.14	0.27
1288	N-acetylmuramoyl-L-alanine amidase AmpD [Escherichia coli O157:H7 str. EDL933]	gi|667689710	20 kDa	0.33	0.11	0.0059	-0.23
1289	Lipid-A-disaccharide synthase [Escherichia coli O157:H7 str. EDL933]	gi|667689786	42 kDa	0.85	-0.02	0.0014	0.18
1290	Protein YaiI [Escherichia coli O157:H7 str. EDL933]	gi|667690042	17 kDa	0.34	0.13	0.46	-0.16
1291	Acyl-CoA thioesterase II [Escherichia coli O157:H7 str. EDL933]	gi|667690122	32 kDa	0.33	0.11	0.00063	-0.42
1292	Allophanate hydrolase 2 subunit 1 [Escherichia coli O157:H7 str. EDL933]	gi|667690370	24 kDa	0.36	-0.1	0.065	0.16
1293	Succinate dehydrogenase iron-sulfur protein [Escherichia coli O157:H7 str. EDL933]	gi|667690385	27 kDa	0.00028	1.17	0.089	-0.4
1294	Septum site-determining protein MinC [Escherichia coli O157:H7 str. EDL933]	gi|667691447	25 kDa	0.035	0.32	0.33	-0.04
1295	Ribonuclease T [Escherichia coli O157:H7 str. EDL933]	gi|667692172	24 kDa	0.00081	-0.48	0.95	-0.06
1296	Universal stress protein C [Escherichia coli O157:H7 str. EDL933]	gi|667692430	16 kDa	0.27	0.29	0.0047	-0.62
1297	Cystine ABC transporter, ATP-binding protein [Escherichia coli O157:H7 str. EDL933]	gi|667692482	28 kDa	0.11	0.3	0.36	-0.13
1298	hypothetical protein EDL933_3511 [Escherichia coli O157:H7 str. EDL933]	gi|667693066	10 kDa	0.76	0.11	0.049	-0.51
1299	hypothetical protein EDL933_3525 [Escherichia coli O157:H7 str. EDL933]	gi|667693080	53 kDa	0.67	0.05	0.051	-0.2
1300	2-acylglycerophosphoethanolamine acyltransferase [Escherichia coli O157:H7 str. EDL933]	gi|667693562	81 kDa	0.02	0.22	0.0001	-0.37
1301	Ribosomal protein L11 methyltransferase [Escherichia coli O157:H7 str. EDL933]	gi|667694020	32 kDa	0.85	-0.1	0.022	-0.29
1302	Shikimate 5-dehydrogenase I alpha [Escherichia coli O157:H7 str. EDL933]	gi|667694038	29 kDa	0.083	-0.11	0.73	0.02
1303	YheO-like PAS domain [Escherichia coli O157:H7 str. EDL933]	gi|667694088	27 kDa	0.015	0.18	0.015	-0.18
1304	Protein involved in lipopolysaccharide biosynthesis [Escherichia coli O157:H7 str. EDL933]	gi|667694414	33 kDa	0.4	-0.05	0.29	0.16
1305	Ribosomal large subunit pseudouridine synthase F [Escherichia coli O157:H7 str. EDL933]	gi|667694887	32 kDa	0.36	0.1	0.01	0.25
1306	Protein yjgK [Escherichia coli O157:H7 str. EDL933]	gi|667695131	17 kDa	0.13	-0.4	0.028	-0.47
1307	Putative regulator protein [Escherichia coli O157:H7 str. EDL933]	gi|667694606	56 kDa	0.13	-0.12	0.36	-0.22
1308	YgfY [Escherichia coli O157:H7 str. EDL933]	gi|667693643	11 kDa	0.021	0.43	0.043	-0.34
1309	UDP-N-acetylglucosamine--N-acetylmuramyl- (pentapeptide) pyrophosphoryl-undecaprenol N-acetylglucosamine transferase [Escherichia coli O157:H7 str. EDL933]	gi|667689692	37 kDa	0.13	0.16	0.69	-0.11
1310	hypothetical protein EDL933_0121 [Escherichia coli O157:H7 str. EDL933]	gi|667689720	14 kDa	0.0039	-0.51	0.42	-0.08
1311	PTS system, N-acetylglucosamine-specific IIA component [Escherichia coli O157:H7 str. EDL933]	gi|667690341	68 kDa	0.0036	0.34	0.062	-0.24
1312	SeqA protein, negative modulator of initiation of replication [Escherichia coli O157:H7 str. EDL933]	gi|667690352	20 kDa	0.33	0.03	0.0021	-0.26
1313	Glutamate transport ATP-binding protein [Escherichia coli O157:H7 str. EDL933]	gi|667690524	27 kDa	0.023	0.57	0.0082	-0.37
1314	Phenazine biosynthesis protein PhzF [Escherichia coli O157:H7 str. EDL933]	gi|667691757	32 kDa	0.016	-0.24	0.6	-0.15
1315	Protein ydcF [Escherichia coli O157:H7 str. EDL933]	gi|667691812	30 kDa	0.18	-0.13	0.89	-0.02
1316	Conidiation-specific protein 10 [Escherichia coli O157:H7 str. EDL933]	gi|667692007	6 kDa	0.07	-0.33	0.016	0.78
1317	ABC transporter, periplasmic substrate-binding protein YnjB [Escherichia coli O157:H7 str. EDL933]	gi|667692277	43 kDa	0.25	0.09	0.0008	0.22
1318	Putative HTH-type transcriptional regulator YdjF [Escherichia coli O157:H7 str. EDL933]	gi|667692297	28 kDa	0.0045	0.28	0.34	0.04
1319	Exodeoxyribonuclease VIII [Escherichia coli O157:H7 str. EDL933]	gi|667692603	92 kDa	0.23	-0.17	0.0019	0.51
1320	Exodeoxyribonuclease I [Escherichia coli O157:H7 str. EDL933]	gi|667692641	55 kDa	0.0001	-0.76	0.0001	-0.66
1321	Uridine kinase [C1] [Escherichia coli O157:H7 str. EDL933]	gi|667692698	24 kDa	0.00024	-0.34	0.0051	0.29
1322	NAD kinase [Escherichia coli O157:H7 str. EDL933]	gi|667693326	30 kDa	0.11	0.44	0.0051	-0.63
1323	Phosphoadenylyl-sulfate reductase [thioredoxin] [Escherichia coli O157:H7 str. EDL933]	gi|667693482	28 kDa	0.016	0.83	0.042	-0.68
1324	Glucarate dehydratase [Escherichia coli O157:H7 str. EDL933]	gi|667693511	49 kDa	0.00053	-0.46	0.038	0.19
1325	Chromosome initiation inhibitor [Escherichia coli O157:H7 str. EDL933]	gi|667693663	33 kDa	0.021	-0.22	0.42	0.11
1326	putative acetyltransferase [Escherichia coli O157:H7 str. EDL933]	gi|667694206	15 kDa	0.34	0.05	0.00078	0.6
1327	Cell division protein FtsA [Escherichia coli O157:H7 str. EDL933]	gi|667689696	45 kDa	0.94	0.02	0.32	-0.11
1328	SAM-dependent methyltransferase YafE (UbiE-like protein) [Escherichia coli O157:H7 str. EDL933]	gi|667689809	28 kDa	0.0019	-0.22	0.0036	0.19
1329	Protein YaiA [Escherichia coli O157:H7 str. EDL933]	gi|667690044	7 kDa	0.0039	-0.72	0.0039	1.33
1330	Potassium/Proton Antiporter RosB [Escherichia coli O157:H7 str. EDL933]	gi|667690149	59 kDa	0.094	0.16	0.92	-0.05
1331	Transaldolase [Escherichia coli O157:H7 str. EDL933]	gi|667690541	23 kDa	0.029	-0.14	0.97	-0.05
1332	putative lipoprotein [Escherichia coli O157:H7 str. EDL933]	gi|667690590	19 kDa	0.91	0.04	0.86	0.06
1333	putative regulator [Escherichia coli O157:H7 str. EDL933]	gi|667691549	16 kDa	0.21	-0.11	0.46	-0.08
1334	hypothetical protein EDL933_2662 [Escherichia coli O157:H7 str. EDL933]	gi|667692225	31 kDa	0.013	-0.4	1	-0.08
1335	Peptide methionine sulfoxide reductase MsrB [Escherichia coli O157:H7 str. EDL933]	gi|667692305	15 kDa	0.13	0.16	0.049	0.23
1336	hypothetical protein EDL933_2938 [Escherichia coli O157:H7 str. EDL933]	gi|667692496	9 kDa	0.027	0.26	0.027	-0.21
1337	Phospholipase/carboxylesterase family protein [Escherichia coli O157:H7 str. EDL933]	gi|667693179	25 kDa	0.17	-0.23	0.41	-0.09
1338	Phosphocarrier protein kinase/phosphorylase, nitrogen regulation associated [Escherichia coli O157:H7 str. EDL933]	gi|667693554	84 kDa	0.16	0.03	0.7	-0.04
1339	Biopolymer transport protein ExbD/TolR [Escherichia coli O157:H7 str. EDL933]	gi|667693769	16 kDa	0.0019	0.44	0.6	-0.12
1340	Hexuronate utilization operon transcriptional repressor ExuR [Escherichia coli O157:H7 str. EDL933]	gi|667693857	30 kDa	0.23	0.11	0.0015	-0.29
1341	16S rRNA (cytosine(967)-C(5))-methyltransferase [Escherichia coli O157:H7 str. EDL933]	gi|667694045	48 kDa	0.16	-0.12	0.49	-0.08
1342	Glutathione-regulated potassium-efflux system ATP-binding protein [Escherichia coli O157:H7 str. EDL933]	gi|667694095	72 kDa	0.55	0	0.55	-0.03
1343	Acyl carrier protein (ACP2) [Escherichia coli O157:H7 str. EDL933]	gi|667694229	10 kDa	0.0039	0.4	0.0039	-0.84
1344	Dipeptide transport system permease protein DppB [Escherichia coli O157:H7 str. EDL933]	gi|667694335	34 kDa	0.0016	0.84	0.0023	-0.82
1345	ROrf2 [Escherichia coli O157:H7 str. EDL933]	gi|667694508	42 kDa	0.019	0.27	0.00063	-0.43
1346	Uroporphyrinogen-III synthase [Escherichia coli O157:H7 str. EDL933]	gi|667694652	28 kDa	0.97	-0.01	0.76	-0.03
1347	Thiamin-phosphate pyrophosphorylase [Escherichia coli O157:H7 str. EDL933]	gi|667694854	23 kDa	0.022	0.28	0.93	-0.03
1348	Beta-lactamase [Escherichia coli O157:H7 str. EDL933]	gi|667695030	42 kDa	0.19	0.02	0.32	-0.11
1349	ATPase YjeE, predicted to have essential role in cell wall biosynthesis [Escherichia coli O157:H7 str. EDL933]	gi|667695043	17 kDa	0.33	0.07	0.41	-0.13
1350	S-adenosylmethionine-dependent methyltransferase Functionally Coupled to the MukBEF Chromosome Partitioning Mechanism [Escherichia coli O157:H7 str. EDL933]	gi|667690770	30 kDa	0.75	-0.02	0.2	0.15
1351	Riboflavin kinase [Escherichia coli O157:H7 str. EDL933]	gi|667689623	33 kDa	0.0008	0.33	0.0017	-0.22
1352	Transcriptional repressor for pyruvate dehydrogenase complex [Escherichia coli O157:H7 str. EDL933]	gi|667689713	29 kDa	0.06	-0.13	0.76	0
1353	Ribonucleotide reductase transcriptional regulator NrdR [Escherichia coli O157:H7 str. EDL933]	gi|667690076	15 kDa	0.14	-0.23	0.12	-0.27
1354	Thiamine-monophosphate kinase [Escherichia coli O157:H7 str. EDL933]	gi|667690080	35 kDa	0.07	0.12	0.26	0.08
1355	Cytochrome O ubiquinol oxidase subunit II [Escherichia coli O157:H7 str. EDL933]	gi|667690097	34 kDa	0.71	0.03	0.82	0.06
1356	RNA signal recognition particle 4.5S RNA [Escherichia coli O157:H7 str. EDL933]	gi|667690126	13 kDa	0.0056	-0.29	0.00022	0.95
1357	ATP-dependent Clp protease adaptor protein ClpS [Escherichia coli O157:H7 str. EDL933]	gi|667690607	12 kDa	0.94	0.08	0.0082	-0.4
1358	YjbG polysaccharide synthesis-related protein [Escherichia coli O157:H7 str. EDL933]	gi|667690909	27 kDa	0.18	0.17	0.0022	-0.41
1359	Phage protein [Escherichia coli O157:H7 str. EDL933]	gi|667691882	39 kDa	0.0001	-1.81	0.0001	-1.89
1360	Fumarate and nitrate reduction regulatory protein [Escherichia coli O157:H7 str. EDL933]	gi|667691920	28 kDa	0.75	0.06	0.025	-0.63
1361	ABC transporter, periplasmic substrate-binding protein [Escherichia coli O157:H7 str. EDL933]	gi|667692901	70 kDa	0.083	0.28	0.038	-0.21
1362	hydrolase of alkaline phosphatase superfamily [Escherichia coli O157:H7 str. EDL933]	gi|667692913	67 kDa	0.33	0.13	0.45	-0.21
1363	Two-component sensor protein RcsC [Escherichia coli O157:H7 str. EDL933]	gi|667692942	107 kDa	0.89	0	0.67	0.02
1364	Ribonuclease III [Escherichia coli O157:H7 str. EDL933]	gi|667693283	26 kDa	0.43	0.07	0.75	-0.07
1365	Sigma factor RpoE negative regulatory protein RseA [Escherichia coli O157:H7 str. EDL933]	gi|667693288	24 kDa	0.27	-0.05	0.054	-0.14
1366	5-nucleotidase SurE [Escherichia coli O157:H7 str. EDL933]	gi|667693462	27 kDa	0.073	-0.1	0.0067	-0.19
1367	tRNA 5-methylaminomethyl-2-thiouridine synthase TusA [Escherichia coli O157:H7 str. EDL933]	gi|667694219	9 kDa	0.55	-0.1	0.36	0.09
1368	hypothetical protein EDL933_4688 [Escherichia coli O157:H7 str. EDL933]	gi|667694224	14 kDa	0.012	0.84	0.21	0.2
1369	Type III secretion bridge between inner and outermembrane lipoprotein (YscJ,HrcJ,EscJ, PscJ) [Escherichia coli O157:H7 str. EDL933]	gi|667694493	21 kDa	0.021	0.64	0.0046	-0.55
1370	DNA-damage-inducible protein I [Escherichia coli O157:H7 str. EDL933]	gi|667691216	9 kDa	0.0039	-1.13	0.34	0.28
1371	ATP-dependent DNA helicase RecG [Escherichia coli O157:H7 str. EDL933]	gi|667694447	76 kDa	0.83	-0.01	0.059	-0.36
1372	Entericidin B precursor [Escherichia coli O157:H7 str. EDL933]	gi|667695027	5 kDa	0.021	-0.48	0.021	0.57
1373	GI:254792359 |[Escherichia coli O157:H7 str. TW14359]|TW14359|hypothetical protein|2073|NC_013008(5528136):1351032-1353104:-1 ^,GeneID:8215840^ Escherichia coli O157:H7 str. TW14359 chromosome, complete genome.|neighbours:GI:254792358(-1),GI:2547923	GI:254792359	?	0.53	0.03	0.67	-0.05
1374	4-hydroxy-3-methylbut-2-enyl diphosphate reductase [Escherichia coli O157:H7 str. EDL933]	gi|667689627	35 kDa	0.25	0.11	0.96	-0.02
1375	Cytosine deaminase [Escherichia coli O157:H7 str. EDL933]	gi|667689971	51 kDa	0.11	0.09	0.0013	0.34
1376	Urease accessory protein UreE [Escherichia coli O157:H7 str. EDL933]	gi|667690635 (+1)	15 kDa	0.0087	0.45	0.0087	-0.55
1377	Succinate-semialdehyde dehydrogenase [NAD] [Escherichia coli O157:H7 str. EDL933]	gi|667691692	50 kDa	0.62	0.1	0.0001	-0.75
1378	Autoinducer 2 (AI-2) aldolase LsrF [Escherichia coli O157:H7 str. EDL933]	gi|667691700	32 kDa	0.096	-0.17	0.11	-0.17
1379	Cystathionine beta-lyase [Escherichia coli O157:H7 str. EDL933]	gi|667692139	44 kDa	0.76	-0.06	0.0015	-0.35
1380	L-asparaginase I, cytoplasmic [Escherichia coli O157:H7 str. EDL933]	gi|667692291	35 kDa	0.12	-0.1	0.0032	0.33
1381	Ribonuclease D [Escherichia coli O157:H7 str. EDL933]	gi|667692334	42 kDa	0.33	-0.09	0.49	0.05
1382	Dihydrofolate synthase [Escherichia coli O157:H7 str. EDL933]	gi|667693036	45 kDa	0.1	-0.16	0.0001	-0.61
1383	Glucitol operon GutQ protein [Escherichia coli O157:H7 str. EDL933]	gi|667693423	34 kDa	0.00038	-0.35	0.78	0.05
1384	UPF0141 membrane protein YijP possibly required for phosphoethanolamine modification of lipopolysaccharide [Escherichia coli O157:H7 str. EDL933]	gi|667694821	67 kDa	0.0059	0.26	0.0017	-0.31
1385	Replicative DNA helicase [Escherichia coli O157:H7 str. EDL933]	gi|667694918	52 kDa	0.35	0.04	0.057	-0.16
1386	Outer membrane lipoprotein SmpA, a component of the essential YaeT outer-membrane protein assembly complex [Escherichia coli O157:H7 str. EDL933]	gi|667693328	12 kDa	0.021	0.63	0.021	-0.58
1387	Glutaredoxin 1 [Escherichia coli O157:H7 str. EDL933]	gi|667690568	10 kDa	0.15	0.23	0.39	0.19
1388	Cell division protein MraZ [Escherichia coli O157:H7 str. EDL933]	gi|667689683	17 kDa	0.07	-0.2	0.01	0.38
1389	Copper homeostasis protein CutF precursor [Escherichia coli O157:H7 str. EDL933]	gi|667689797	26 kDa	0.52	-0.03	0.12	-0.27
1390	FrmR: Negative transcriptional regulator of formaldehyde detoxification operon [Escherichia coli O157:H7 str. EDL933]	gi|667690014	10 kDa	1	-0.31	0.013	-0.59
1391	Octaprenyl diphosphate synthase [Escherichia coli O157:H7 str. EDL933]	gi|667690085	32 kDa	0.019	-0.26	0.00028	-0.35
1392	Inosine-guanosine kinase [Escherichia coli O157:H7 str. EDL933]	gi|667690148	48 kDa	0.044	-0.35	0.66	-0.11
1393	Selenophosphate-dependent tRNA 2-selenouridine synthase [Escherichia coli O157:H7 str. EDL933]	gi|667690183	41 kDa	0.33	-0.08	0.33	-0.26
1394	DNA helicase IV [Escherichia coli O157:H7 str. EDL933]	gi|667690815	78 kDa	0.86	0.07	0.033	-0.22
1395	hypothetical protein EDL933_1402 [Escherichia coli O157:H7 str. EDL933]	gi|667690987	14 kDa	0.0001	1.89	0.69	-0.07
1396	tRNA (uridine-5-oxyacetic acid methyl ester) 34 synthase [Escherichia coli O157:H7 str. EDL933]	gi|667692406	28 kDa	0.026	0.26	0.0001	-0.62
1397	Protein yecM [Escherichia coli O157:H7 str. EDL933]	gi|667692411	22 kDa	0.057	-0.11	0.021	-0.16
1398	Lipoprotein [Escherichia coli O157:H7 str. EDL933]	gi|667693070	28 kDa	0.36	0.17	0.0018	-0.42
1399	Ribonucleotide reduction protein NrdI [Escherichia coli O157:H7 str. EDL933]	gi|667693388	15 kDa	0.55	-0.12	0.0065	-0.38
1400	putative oxidoreductases (related to aryl-alcohol dehydrogenases) [Escherichia coli O157:H7 str. EDL933]	gi|667693765	39 kDa	0.24	0.07	0.0019	-0.41
1401	Arylsulfatase [Escherichia coli O157:H7 str. EDL933]	gi|667693817	23 kDa	0.012	0.32	0.15	-0.14
1402	Trk system potassium uptake protein TrkA [Escherichia coli O157:H7 str. EDL933]	gi|667694046	50 kDa	0.91	-0.05	0.35	-0.16
1403	rRNA small subunit 7-methylguanosine (m7G) methyltransferase GidB [Escherichia coli O157:H7 str. EDL933]	gi|667694600	23 kDa	0.36	0.1	0.6	0.03
1404	D-tyrosyl-tRNA(Tyr) deacylase [Escherichia coli O157:H7 str. EDL933]	gi|667694737	16 kDa	1	-0.07	0.11	-0.2
1405	Succinate dehydrogenase iron-sulfur protein [Escherichia coli O157:H7 str. EDL933]	gi|667695033	27 kDa	0.024	0.77	0.05	-0.63
1406	Transcriptional repressor protein TrpR [Escherichia coli O157:H7 str. EDL933]	gi|667695265	12 kDa	0.027	0.37	0.036	-0.24
1407	RepFIB replication protein A [Escherichia coli O157:H7 str. EDL933]	gi|667695387	36 kDa	0.042	0.5	0.17	0.17
1408	hypothetical protein EDL933_p0089 [Escherichia coli O157:H7 str. EDL933]	gi|667695423	15 kDa	0.00078	0.92	0.00078	1.26
1409	Arginine pathway regulatory protein ArgR, repressor of arg regulon [Escherichia coli O157:H7 str. EDL933]	gi|667693998	17 kDa	0.75	0.09	0.15	-0.24
1410	hypothetical protein EDL933_0241 [Escherichia coli O157:H7 str. EDL933]	gi|667689838	23 kDa	0.021	-2.19	0.021	-2.25
1411	PTS system, mannose-specific IIC component [Escherichia coli O157:H7 str. EDL933]	gi|667692350	28 kDa	0.021	0.71	0.39	0.08
1412	GI:254792200 |[Escherichia coli O157:H7 str. TW14359]|TW14359|transcriptional regulator|315|NC_013008(5528136):1188542-1188856:-1 ^,GeneID:8215675^ Escherichia coli O157:H7 str. TW14359 chromosome, complete genome.|neighbours:GI:254792199(1),GI:2547	GI:254792200	?	0.027	0.2	0.00078	-0.62
1413	GI:254794308 |[Escherichia coli O157:H7 str. TW14359]|TW14359|adenine methylase|627|NC_013008(5528136):3249074-3249700:1 ^,GeneID:8217859^ Escherichia coli O157:H7 str. TW14359 chromosome, complete genome.|neighbours:GI:254794307(1),GI:254794309(1)|	GI:254794308	?	0.0001	1.5	0.69	0.02
1414	UDP-N-acetylmuramate--alanine ligase [Escherichia coli O157:H7 str. EDL933]	gi|667689693	54 kDa	0.099	-0.12	0.19	-0.05
1415	Sugar/maltose fermentation stimulation protein-like protein [Escherichia coli O157:H7 str. EDL933]	gi|667689749	26 kDa	0.05	0.21	0.0036	-0.32
1416	Ferrochelatase, protoheme ferro-lyase [Escherichia coli O157:H7 str. EDL933]	gi|667690146	36 kDa	0.0044	0.48	0.38	-0.12
1417	MotA/TolQ/ExbB proton channel family protein [Escherichia coli O157:H7 str. EDL933]	gi|667690409	25 kDa	0.0004	0.37	0.29	0.04
1418	Transport ATP-binding protein CydD [Escherichia coli O157:H7 str. EDL933]	gi|667690736	65 kDa	0.00014	0.44	0.41	0.09
1419	Negative regulator of flagellin synthesis FlgM [Escherichia coli O157:H7 str. EDL933]	gi|667691226	10 kDa	0.00088	1.09	0.013	0.44
1420	Phage integrase [Escherichia coli O157:H7 str. EDL933]	gi|667691353	47 kDa	0.024	0.24	0.0001	1.19
1421	Ribosomal large subunit pseudouridine synthase E [Escherichia coli O157:H7 str. EDL933]	gi|667691383	24 kDa	0.031	-0.28	0.0015	0.45
1422	Psp operon transcriptional activator [Escherichia coli O157:H7 str. EDL933]	gi|667691953	37 kDa	0.26	0.12	0.0006	-0.42
1423	Putative oxidoreductase [Escherichia coli O157:H7 str. EDL933]	gi|667691995	28 kDa	0.49	-0.1	0.51	0.06
1424	Putative oxidoreductase YeaE, aldo/keto reductase family [Escherichia coli O157:H7 str. EDL933]	gi|667692308	31 kDa	0.031	-0.22	0.0018	0.32
1425	Protease II [Escherichia coli O157:H7 str. EDL933]	gi|667692380	80 kDa	0.035	-0.28	0.0001	0.51
1426	LysR family transcriptional regulator lrhA [Escherichia coli O157:H7 str. EDL933]	gi|667693008	35 kDa	0.13	0.53	0.013	-0.6
1427	Membrane-bound lytic murein transglycosylase A precursor [Escherichia coli O157:H7 str. EDL933]	gi|667693540	39 kDa	0.49	0.05	0.11	-0.12
1428	Glycerol-3-phosphate ABC transporter, periplasmic glycerol-3-phosphate-binding protein [Escherichia coli O157:H7 str. EDL933]	gi|667694196	48 kDa	0.045	-0.19	0.0024	0.25
1429	Cell division protein FtsX [Escherichia coli O157:H7 str. EDL933]	gi|667694211	39 kDa	0.028	0.22	0.33	-0.11
1430	Acetate operon repressor [Escherichia coli O157:H7 str. EDL933]	gi|667694875	30 kDa	0.94	0	0.57	-0.1
1431	Maltose operon periplasmic protein MalM [Escherichia coli O157:H7 str. EDL933]	gi|667694904	32 kDa	0.0039	0.69	0.0067	-0.58
1432	Trehalose operon transcriptional repressor [Escherichia coli O157:H7 str. EDL933]	gi|667695121	35 kDa	0.012	0.14	0.008	0.2
1433	Putative glycoprotein/receptor [Escherichia coli O157:H7 str. EDL933]	gi|667695232	18 kDa	0.00016	0.52	0.01	0.37
1434	Sodium:dicarboxylate symporter [Escherichia coli O157:H7 str. EDL933]	gi|667693852	43 kDa	0.037	0.33	0.11	-0.26
1435	hypothetical protein EDL933_2781 [Escherichia coli O157:H7 str. EDL933]	gi|667692343	7 kDa	0.083	-0.17	0.15	0.41
1436	Putative aldolase YdjI [Escherichia coli O157:H7 str. EDL933]	gi|667692300	31 kDa	0.26	0.19	0.87	-0.15
1437	GI:254793812 |[Escherichia coli O157:H7 str. TW14359]|TW14359|wbdR|666|NC_013008(5528136):2737348-2738013:-1 ^,GeneID:8217347^ Escherichia coli O157:H7 str. TW14359 chromosome, complete genome.|neighbours:GI:254793811(-1),GI:254793813(-1)|neighbour_	GI:254793812	?	0.55	0.04	0.0015	-0.52
1438	[Protein-PII] uridylyltransferase [Escherichia coli O157:H7 str. EDL933]	gi|667689769	102 kDa	0.46	-0.1	0.55	-0.1
1439	Cytochrome O ubiquinol oxidase subunit I [Escherichia coli O157:H7 str. EDL933]	gi|667690096	74 kDa	0.67	0.11	0.34	0.14
1440	RND efflux system, inner membrane transporter CmeB [Escherichia coli O157:H7 str. EDL933]	gi|667690132	114 kDa	0.0001	-0.58	0.0001	-0.79
1441	Molybdenum transport ATP-binding protein ModC [Escherichia coli O157:H7 str. EDL933]	gi|667690431	39 kDa	0.0038	0.6	0.098	-0.28
1442	Putative curli production protein CsgC [Escherichia coli O157:H7 str. EDL933]	gi|667691197	12 kDa	0.11	-0.38	0.0039	1.79
1443	Alanine racemase [Escherichia coli O157:H7 str. EDL933]	gi|667691463	39 kDa	0.024	-0.31	0.38	0.03
1444	DNA topoisomerase III [Escherichia coli O157:H7 str. EDL933]	gi|667692286	73 kDa	0.033	-0.31	0.012	0.31
1445	Paraquat-inducible protein B [Escherichia coli O157:H7 str. EDL933]	gi|667692369	95 kDa	0.92	-0.05	1	0
1446	DedD protein [Escherichia coli O157:H7 str. EDL933]	gi|667693035	23 kDa	0.0079	0.33	0.024	-0.28
1447	tRNA (Guanine37-N1) -methyltransferase [Escherichia coli O157:H7 str. EDL933]	gi|667693319	28 kDa	0.098	-0.14	0.0051	0.29
1448	Evolved beta-D-galactosidase transcriptional repressor [Escherichia coli O157:H7 str. EDL933]	gi|667693838	36 kDa	0.06	-0.12	0.065	0.15
1449	Protoporphyrinogen IX oxidase, oxygen-independent, HemG [Escherichia coli O157:H7 str. EDL933]	gi|667694700	21 kDa	0.017	-0.29	0.017	0.19
1450	Coproporphyrinogen III oxidase, oxygen-independent [Escherichia coli O157:H7 str. EDL933]	gi|667694716	53 kDa	0.05	0.23	0.021	-0.26
1451	Signal transduction histidine kinase CheA [Escherichia coli O157:H7 str. EDL933]	gi|667692425	71 kDa	0.0032	0.48	0.049	0.31
1452	DNA-binding protein Fis [Escherichia coli O157:H7 str. EDL933]	gi|667694022	11 kDa	0.56	-0.11	0.56	0.09
1453	1-deoxy-D-xylulose 5-phosphate synthase [Escherichia coli O157:H7 str. EDL933]	gi|667690084	68 kDa	0.87	0.01	0.13	0.15
1454	Glycoprotein-polysaccharide metabolism [Escherichia coli O157:H7 str. EDL933]	gi|667690124	19 kDa	0.29	-0.15	0.41	-0.05
1455	Putative molybdenum transport ATP-binding protein modF [Escherichia coli O157:H7 str. EDL933]	gi|667690426	55 kDa	0.48	-0.15	0.34	-0.3
1456	Transcriptional regulator RutR of pyrimidine catabolism (TetR family) [Escherichia coli O157:H7 str. EDL933]	gi|667691019	24 kDa	0.87	0.03	0.11	0.18
1457	Tartrate dehydrogenase [Escherichia coli O157:H7 str. EDL933]	gi|667692330	40 kDa	0.0045	-0.35	0.014	0.32
1458	putative protease HtpX [Escherichia coli O157:H7 str. EDL933]	gi|667692364	32 kDa	0.41	0.14	0.6	0.08
1459	Chemotaxis response - phosphatase CheZ [Escherichia coli O157:H7 str. EDL933]	gi|667692418	24 kDa	0.043	0.32	0.018	0.53
1460	hypothetical protein EDL933_2876 [Escherichia coli O157:H7 str. EDL933]	gi|667692436	9 kDa	0.15	-0.24	0.55	-0.09
1461	Colanic acid biosynthesis glycosyl transferase WcaE [Escherichia coli O157:H7 str. EDL933]	gi|667692667	28 kDa	0.035	0.22	0.55	-0.06
1462	Fumarylacetoacetase [Escherichia coli O157:H7 str. EDL933]	gi|667692855	26 kDa	0.019	-0.28	0.11	0.15
1463	Acetyltransferase YpeA [Escherichia coli O157:H7 str. EDL933]	gi|667693148	16 kDa	0.36	0.11	0.88	-0.01
1464	Fe-S cluster assembly protein [Escherichia coli O157:H7 str. EDL933]	gi|667693237	8 kDa	0.016	-0.5	0.055	-0.37
1465	Exodeoxyribonuclease V gamma chain [Escherichia coli O157:H7 str. EDL933]	gi|667693546	129 kDa	0.0059	-0.26	0.0001	-0.29
1466	Protein SlyX [Escherichia coli O157:H7 str. EDL933]	gi|667694090	8 kDa	0.63	-0.13	0.52	-0.14
1467	Phosphoribulokinase-like protein, function unknown [Escherichia coli O157:H7 str. EDL933]	gi|667694098	32 kDa	0.46	0.03	0.081	0.1
1468	Biotin synthesis protein BioH [Escherichia coli O157:H7 str. EDL933]	gi|667694152	26 kDa	0.2	0.31	0.01	-0.47
1469	4-alpha-glucanotransferase (amylomaltase) [Escherichia coli O157:H7 str. EDL933]	gi|667694157	79 kDa	0.00069	0.4	0.0033	-0.42
1470	Nickel ABC transporter, periplasmic nickel-binding protein NikA [Escherichia coli O157:H7 str. EDL933]	gi|667694243	59 kDa	0.022	0.37	0.2	-0.29
1471	Frataxin-like protein CyaY, facilitates iron supply for heme A synthesis or Fe-S cluster assembly [Escherichia coli O157:H7 str. EDL933]	gi|667694655	12 kDa	0.34	-0.15	0.021	-0.17
1472	Magnesium and cobalt transport protein CorA [Escherichia coli O157:H7 str. EDL933]	gi|667694666	37 kDa	0.0027	0.39	0.13	0.16
1473	Zinc uptake regulation protein ZUR [Escherichia coli O157:H7 str. EDL933]	gi|667694913	19 kDa	0.082	0.28	0.5	0.11
1474	NMN phosphatase [Escherichia coli O157:H7 str. EDL933]	gi|667694923	26 kDa	0.06	0.29	0.00048	-0.4
1475	Uncharacterized protein YtfM precursor [Escherichia coli O157:H7 str. EDL933]	gi|667695098	65 kDa	0.43	0.04	0.41	0.06
1476	General secretion pathway protein G [Escherichia coli O157:H7 str. EDL933]	gi|667695368	16 kDa	0.00078	1.72	0.021	0.7
1477	hypothetical protein EDL933_0104 [Escherichia coli O157:H7 str. EDL933]	gi|667689703	28 kDa	0.01	0.26	0.94	-0.02
1478	ABC-type multidrug transport system, ATPase component [Escherichia coli O157:H7 str. EDL933]	gi|667689729	35 kDa	0.043	0.29	0.71	-0.02
1479	Intramembrane protease RasP/YluC, implicated in cell division based on FtsL cleavage [Escherichia coli O157:H7 str. EDL933]	gi|667689780	49 kDa	0.0012	0.39	0.15	-0.11
1480	Putative NAD(P)-dependent oxidoreductase EC-YbbO [Escherichia coli O157:H7 str. EDL933]	gi|667690176	29 kDa	0.028	0.55	0.36	-0.16
1481	Negative regulator of allantoin and glyoxylate utilization [Escherichia coli O157:H7 str. EDL933]	gi|667690186	28 kDa	0.038	-0.29	0.27	-0.14
1482	Pyruvate formate-lyase activating enzyme [Escherichia coli O157:H7 str. EDL933]	gi|667690751	28 kDa	0.49	0.07	0.2	-0.09
1483	Flavodoxin reductases (ferredoxin-NADPH reductases) family 1 [Escherichia coli O157:H7 str. EDL933]	gi|667690799	41 kDa	0.16	0.15	0.0023	0.37
1484	hypothetical protein EDL933_1898 [Escherichia coli O157:H7 str. EDL933]	gi|667691477	38 kDa	0.00089	0.67	0.029	-0.42
1485	hypothetical protein EDL933_2642 [Escherichia coli O157:H7 str. EDL933]	gi|667692205	7 kDa	0.11	-0.17	0.69	-0.02
1486	Inactive metal-dependent proteases like protein, putative molecular chaperone [Escherichia coli O157:H7 str. EDL933]	gi|667692337	25 kDa	0.65	0.01	0.023	0.16
1487	inner membrane protein YebE [Escherichia coli O157:H7 str. EDL933]	gi|667692381	24 kDa	0.096	0.37	0.13	0.25
1488	tRNA (5-methoxyuridine) 34 synthase [Escherichia coli O157:H7 str. EDL933]	gi|667692407	37 kDa	0.00015	-0.23	0.00021	-0.21
1489	hypothetical protein EDL933_3157 [Escherichia coli O157:H7 str. EDL933]	gi|667692714	11 kDa	0.0012	0.43	0.0019	-0.66
1490	N-acetylmuramoyl-L-alanine amidase [Escherichia coli O157:H7 str. EDL933]	gi|667693541	46 kDa	0.0012	0.58	0.65	0.04
1491	2-octaprenyl-6-methoxyphenol hydroxylase [Escherichia coli O157:H7 str. EDL933]	gi|667693654	42 kDa	0.037	0.22	0.15	-0.18
1492	Putative metalloprotease yggG [Escherichia coli O157:H7 str. EDL933]	gi|667693689	27 kDa	0.0001	0.57	0.018	-0.26
1493	General stress protein 18 [Escherichia coli O157:H7 str. EDL933]	gi|667693919	19 kDa	0.017	-0.32	0.00048	0.78
1494	D-alanyl-D-alanine carboxypeptidase [Escherichia coli O157:H7 str. EDL933]	gi|667693949	52 kDa	0.79	0.03	0.87	0.02
1495	putative ABC transporter, ATP-binding protein YrbF [Escherichia coli O157:H7 str. EDL933]	gi|667693962	29 kDa	0.0046	0.47	0.093	-0.23
1496	Aerobic glycerol-3-phosphate dehydrogenase [Escherichia coli O157:H7 str. EDL933]	gi|667694168	57 kDa	0.0039	0.92	0.26	0.36
1497	putative secreted protein [Escherichia coli O157:H7 str. EDL933]	gi|667694514	11 kDa	0.0039	-0.43	0.0001	1.64
1498	Phosphate transport ATP-binding protein PstB [Escherichia coli O157:H7 str. EDL933]	gi|667694578	29 kDa	0.17	0.2	0.082	0.27
1499	Deoxyribonuclease TatD [Escherichia coli O157:H7 str. EDL933]	gi|667694691	29 kDa	0.11	0.19	0.15	-0.2
1500	Fructose-1,6-bisphosphatase, GlpX type [Escherichia coli O157:H7 str. EDL933]	gi|667694784	36 kDa	0.76	0.01	0.062	0.12
1501	Endonuclease V [Escherichia coli O157:H7 str. EDL933]	gi|667694859	25 kDa	0.17	0.11	0.6	0
1502	hypothetical protein EDL933_p0016 [Escherichia coli O157:H7 str. EDL933]	gi|667695350	15 kDa	0.00078	1.99	0.25	0.2
1503	ElaA protein [Escherichia coli O157:H7 str. EDL933]	gi|667692988	17 kDa	0.055	-0.28	0.037	0.28
1504	putative membrane protein yjeI [Escherichia coli O157:H7 str. EDL933]	gi|667695022	12 kDa	0.25	-0.38	0.083	-0.67
1505	Bis(5'-nucleosyl)-tetraphosphatase, symmetrical [Escherichia coli O157:H7 str. EDL933]	gi|667689651	31 kDa	0.36	-0.1	0.025	-0.17
1506	DnaJ-like protein DjlA [Escherichia coli O157:H7 str. EDL933]	gi|667689657	31 kDa	0.6	0.05	0.25	-0.19
1507	Deoxyguanosinetriphosphate triphosphohydrolase, subgroup 1 [Escherichia coli O157:H7 str. EDL933]	gi|667689764	59 kDa	0.56	-0.01	0.69	-0.08
1508	hypothetical protein EDL933_0289 [Escherichia coli O157:H7 str. EDL933]	gi|667689886	29 kDa	0.0001	-0.6	0.0001	-0.89
1509	Protein-export membrane protein SecF [Escherichia coli O157:H7 str. EDL933]	gi|667690069	35 kDa	0.15	0.21	0.3	0.03
1510	Octanoate-[acyl-carrier-protein]-protein-N-octan oyltransferase [Escherichia coli O157:H7 str. EDL933]	gi|667690296	24 kDa	0.36	-0.06	0.73	-0.04
1511	Putative structural protein [Escherichia coli O157:H7 str. EDL933]	gi|667690493	33 kDa	0.0067	-0.25	0.29	-0.1
1512	putative ATP-dependent endonuclease of the OLD family, YbjD subgroup [Escherichia coli O157:H7 str. EDL933]	gi|667690602	64 kDa	0.14	0.1	0.29	-0.1
1513	Ferrous iron transport peroxidase EfeB [Escherichia coli O157:H7 str. EDL933]	gi|667691030	47 kDa	0.00071	-0.51	0.0001	-0.67
1514	Tail protein [Escherichia coli O157:H7 str. EDL933]	gi|667692469	13 kDa	0.0016	-0.36	0.0063	0.36
1515	Membrane-bound lytic murein transglycosylase B precursor [Escherichia coli O157:H7 str. EDL933]	gi|667693413	40 kDa	0.58	0.02	0.38	-0.1
1516	Exodeoxyribonuclease V beta chain [Escherichia coli O157:H7 str. EDL933]	gi|667693544	134 kDa	0.93	-0.03	0.2	-0.16
1517	RNA polymerase sigma-54 factor RpoN [Escherichia coli O157:H7 str. EDL933]	gi|667693969	54 kDa	0.026	0.12	0.5	-0.01
1518	ATPase, AFG1 family [Escherichia coli O157:H7 str. EDL933]	gi|667693993	43 kDa	0.97	0.03	0.13	-0.09
1519	Cell division transporter, ATP-binding protein FtsE [Escherichia coli O157:H7 str. EDL933]	gi|667694212	24 kDa	0.33	0.03	0.059	-0.14
1520	Lipopolysaccharide heptosyltransferase I [Escherichia coli O157:H7 str. EDL933]	gi|667694417	37 kDa	0.5	0.06	0.29	-0.09
1521	Ubiquinone biosynthesis monooxygenase UbiB [Escherichia coli O157:H7 str. EDL933]	gi|667694687	63 kDa	0.0004	0.38	0.46	-0.05
1522	DeoR-type transcriptional regulator YihW [Escherichia coli O157:H7 str. EDL933]	gi|667694734	29 kDa	0.33	-0.03	0.001	-0.4
1523	galactoside O-acetyltransferase, probable YiiD [Escherichia coli O157:H7 str. EDL933]	gi|667694738	37 kDa	0.002	-0.36	0.65	0.07
1524	UPF0141 membrane protein YijP possibly required for phosphoethanolamine modification of lipopolysaccharide [Escherichia coli O157:H7 str. EDL933]	gi|667695359	66 kDa	0.0001	1.49	0.054	0.27
1525	Manganese transport protein MntH [Escherichia coli O157:H7 str. EDL933]	gi|667693113	42 kDa	0.56	0.13	0.021	-0.48
1526	ATP synthase A chain [Escherichia coli O157:H7 str. EDL933]	gi|667694598	30 kDa	0.083	0.52	0.083	-0.39
1527	Uxu operon transcriptional regulator [Escherichia coli O157:H7 str. EDL933]	gi|667695190	29 kDa	0.36	-0.17	0.41	-0.17
1528	a glutathione-dependent thiol reductase [Escherichia coli O157:H7 str. EDL933]	gi|667693176	14 kDa	0.26	0.07	0.078	-0.19
1529	Formate dehydrogenase O alpha subunit, selenocysteine-containing [Escherichia coli O157:H7 str. EDL933]	gi|667694748	113 kDa	0.025	0.41	0.15	-0.36
1530	GI:254794312 |[Escherichia coli O157:H7 str. TW14359]|TW14359|intW|1170|NC_013008(5528136):3250530-3251699:-1 ^,GeneID:8217863^ Escherichia coli O157:H7 str. TW14359 chromosome, complete genome.|neighbours:GI:254794311(1),GI:254794313(1)|neighbour_g	GI:254794312	?	0.038	0.36	0.0001	1.4
1531	hypothetical protein EDL933_1741 [Escherichia coli O157:H7 str. EDL933]	gi|667691320 (+4)	69 kDa	0.11	0.21	0.0088	-0.38
1532	Attachment invasion locus protein precursor [Escherichia coli O157:H7 str. EDL933]	gi|667692768	22 kDa	0.012	0.71	0.53	0.16
1533	hypothetical protein EDL933_3355 [Escherichia coli O157:H7 str. EDL933]	gi|667692912	8 kDa	0.14	0.07	0.036	-0.15
1534	UPF0125 protein yfjF [Escherichia coli O157:H7 str. EDL933]	gi|667693329	11 kDa	0.13	0.13	0.0079	-0.28
1535	CRISPR-associated protein, Cse4 family [Escherichia coli O157:H7 str. EDL933]	gi|667693478	38 kDa	0.00011	-0.63	0.066	-0.28
1536	L-fucose isomerase [Escherichia coli O157:H7 str. EDL933]	gi|667693529	65 kDa	0.22	0.07	0.13	-0.15
1537	Two-component system response regulator QseB [Escherichia coli O157:H7 str. EDL933]	gi|667693787	25 kDa	0.82	0.01	0.00014	-0.4
1538	ClpXP protease specificity-enhancing factor [Escherichia coli O157:H7 str. EDL933]	gi|667693989	18 kDa	1	-0.07	0.53	-0.15
1539	Glycerol-3-phosphate regulon repressor, DeoR family [Escherichia coli O157:H7 str. EDL933]	gi|667694165	28 kDa	0.55	0.03	0.78	-0.07
1540	Thiazole biosynthesis protein ThiG [Escherichia coli O157:H7 str. EDL933]	gi|667694851	27 kDa	0.0067	0.95	0.021	-0.32
1541	Maltose/maltodextrin transport ATP-binding protein MalK [Escherichia coli O157:H7 str. EDL933]	gi|667694902	41 kDa	0.0058	0.72	0.01	-0.59
1542	DNA repair protein RadA [Escherichia coli O157:H7 str. EDL933]	gi|667695260	49 kDa	0.28	0.08	0.75	0.06
1543	RNA methyltransferase, TrmH family, group 1 [Escherichia coli O157:H7 str. EDL933]	gi|667695274	25 kDa	0.00053	-0.41	0.094	0.2
1544	Hemin uptake protein HemP [Escherichia coli O157:H7 str. EDL933]	gi|667692227	8 kDa	0.26	0.1	0.0039	-0.42
1545	Preprotein translocase subunit SecG [Escherichia coli O157:H7 str. EDL933]	gi|667693942	11 kDa	0.25	0.06	0.043	-0.48
1546	Type III secretion protein SsaG [Escherichia coli O157:H7 str. EDL933]	gi|667694472	8 kDa	0.021	1.72	0.043	-0.76
1547	GI:254667462 |[Escherichia coli O157:H7 str. TW14359]|TW14359|etpO|399|NC_013010(94601):13989-14387:1 ^,GeneID:8206886^ Escherichia coli O157:H7 str. TW14359 plasmid pO157, complete sequence.|neighbours:GI:254667461(1),GI:254667463(1)|neighbour_gene	GI:254667462	?	0.0039	0.75	0.065	0.38
1548	GI:254793774 |[Escherichia coli O157:H7 str. TW14359]|TW14359|repressor protein CI|696|NC_013008(5528136):2706745-2707440:1 ^,GeneID:8217307^ Escherichia coli O157:H7 str. TW14359 chromosome, complete genome.|neighbours:GI:254793773(-1),GI:254793775	GI:254793774	?	0.0033	0.68	0.00078	1.25
1549	GI:254793787 |[Escherichia coli O157:H7 str. TW14359]|TW14359|DnaK suppressor protein|222|NC_013008(5528136):2714560-2714781:1 ^,GeneID:8217321^ Escherichia coli O157:H7 str. TW14359 chromosome, complete genome.|neighbours:GI:254793786(1),GI:2547937	GI:254793787 (+1)	?	0.2	0.23	0.025	-0.65
1550	Omega amidase (Nit2-like protein) [Escherichia coli O157:H7 str. EDL933]	gi|667689846	29 kDa	0.06	-0.17	0.5	0.12
1551	Putative nucleotide di-P-sugar epimerase or dehydratase [Escherichia coli O157:H7 str. EDL933]	gi|667690594	40 kDa	0.039	0.15	0.0015	-0.34
1552	L,D-transpeptidase YcbB [Escherichia coli O157:H7 str. EDL933]	gi|667690774	68 kDa	0.031	0.17	0.43	0.05
1553	Transposase OrfA [Escherichia coli O157:H7 str. EDL933]	gi|667690856 (+10)	13 kDa	0.021	-0.61	0.4	0.32
1554	Phage protein [Escherichia coli O157:H7 str. EDL933]	gi|667690948	19 kDa	0.86	-0.03	0.00014	1.2
1555	Transcriptional regulator CsgD for 2nd curli operon [Escherichia coli O157:H7 str. EDL933]	gi|667691193	25 kDa	0.19	-0.1	0.0001	0.93
1556	YdcH protein [Escherichia coli O157:H7 str. EDL933]	gi|667691803	9 kDa	0.26	-0.12	0.016	-0.72
1557	Cob(I)alamin adenosyltransferase [Escherichia coli O157:H7 str. EDL933]	gi|667691996	22 kDa	0.11	-0.14	0.69	-0.01
1558	Electron transport complex protein RnfG [Escherichia coli O157:H7 str. EDL933]	gi|667692149	22 kDa	0.49	0.03	0.95	-0.01
1559	unknown protein encoded by prophage CP-933T [Escherichia coli O157:H7 str. EDL933]	gi|667692452	10 kDa	0.00016	-0.86	0.00016	-1.02
1560	Chorismate mutase I [Escherichia coli O157:H7 str. EDL933]	gi|667693311	43 kDa	0.6	0.13	0.046	-0.48
1561	Multidrug resistance protein A [Escherichia coli O157:H7 str. EDL933]	gi|667693400	35 kDa	0.26	0.12	0.034	-0.34
1562	hypothetical protein EDL933_4195 [Escherichia coli O157:H7 str. EDL933]	gi|667693739	26 kDa	0.2	-0.13	0.77	-0.05
1563	G:T/U mismatch-specific uracil/thymine DNA-glycosylase [Escherichia coli O157:H7 str. EDL933]	gi|667693831	19 kDa	0.65	-0.05	0.049	-0.24
1564	Transcriptional repressor of aga operon [Escherichia coli O157:H7 str. EDL933]	gi|667693892	30 kDa	0.98	-0.01	0.55	0
1565	NAD(FAD)-utilizing dehydrogenases [Escherichia coli O157:H7 str. EDL933]	gi|667694265	44 kDa	0.85	0.04	0.088	-0.22
1566	putative inner membrane protein [Escherichia coli O157:H7 str. EDL933]	gi|667694328	62 kDa	0.05	0.24	0.0026	-0.41
1567	Xylose isomerase [Escherichia coli O157:H7 str. EDL933]	gi|667694362	50 kDa	0.13	0.16	0.29	-0.1
1568	Acetylglutamate kinase [Escherichia coli O157:H7 str. EDL933]	gi|667694825	27 kDa	0.93	-0.06	0.89	0.05
1569	Unsaturated fatty acid biosynthesis repressor FabR, TetR family [Escherichia coli O157:H7 str. EDL933]	gi|667694831	27 kDa	0.011	-0.23	0.82	-0.07
1570	ATP-dependent helicase HrpB [Escherichia coli O157:H7 str. EDL933]	gi|667689751	91 kDa	0.67	0.05	0.75	-0.04
1571	putative ATP-dependent helicase lhr [Escherichia coli O157:H7 str. EDL933]	gi|667692173	169 kDa	0.4	0.21	0.92	0.17
1572	Recombination protein RecR [Escherichia coli O157:H7 str. EDL933]	gi|667690142	22 kDa	0.096	0.18	0.55	-0.02
1573	Arginine ABC transporter, ATP-binding protein ArtP [Escherichia coli O157:H7 str. EDL933]	gi|667690589	27 kDa	0.92	0.07	0.0011	0.4
1574	Urease accessory protein UreG [Escherichia coli O157:H7 str. EDL933]	gi|667690637 (+1)	22 kDa	0.0001	0.93	0.032	-0.42
1575	Lipid A biosynthesis lauroyl acyltransferase [Escherichia coli O157:H7 str. EDL933]	gi|667691209	35 kDa	0.01	0.33	0.06	-0.21
1576	Flagellar hook-associated protein FlgL [Escherichia coli O157:H7 str. EDL933]	gi|667691239	34 kDa	0.0001	0.8	0.001	0.6
1577	Putative intestinal colonization factor encoded by prophage CP-933O [Escherichia coli O157:H7 str. EDL933]	gi|667691556	27 kDa	0.0079	0.64	0.065	-0.29
1578	Heat shock protein hslJ [Escherichia coli O157:H7 str. EDL933]	gi|667691830	15 kDa	0.33	0.2	0.01	-0.3
1579	L-alanine-DL-glutamate epimerase [Escherichia coli O157:H7 str. EDL933]	gi|667691932	35 kDa	0.043	-0.16	0.55	-0.1
1580	Pyridoxamine 5'-phosphate oxidase [Escherichia coli O157:H7 str. EDL933]	gi|667692157	26 kDa	0.11	0.18	0.18	-0.11
1581	hypothetical protein EDL933_2759 [Escherichia coli O157:H7 str. EDL933]	gi|667692322	37 kDa	0.88	0.09	0.00016	1.11
1582	L-arabinose-binding periplasmic protein precursor AraF [Escherichia coli O157:H7 str. EDL933]	gi|667692434	36 kDa	0.034	0.31	0.11	0.15
1583	Transcriptional regulator of fructoselysine utilization operon FrlR [Escherichia coli O157:H7 str. EDL933]	gi|667694120	30 kDa	0.41	0.05	0.041	-0.33
1584	Cytochrome c551 peroxidase [Escherichia coli O157:H7 str. EDL933]	gi|667694306	52 kDa	0.055	0.53	0.042	-0.6
1585	tRNA (guanosine(18)-2'-O)-methyltransferase [Escherichia coli O157:H7 str. EDL933]	gi|667694446	23 kDa	0.05	-0.16	0.23	0.16
1586	DNA recombination protein RmuC [Escherichia coli O157:H7 str. EDL933]	gi|667694684	55 kDa	0.012	0.42	0.67	-0.16
1587	Aldolase YihT [Escherichia coli O157:H7 str. EDL933]	gi|667694731	32 kDa	0.0023	0.36	0.00078	-0.36
1588	Potassium efflux system KefA protein [Escherichia coli O157:H7 str. EDL933]	gi|667695037	124 kDa	0.045	0.17	0.73	0.01
1589	Ascorbate utilization transcriptional regulator UlaR, HTH-type [Escherichia coli O157:H7 str. EDL933]	gi|667695066	28 kDa	0.0029	-0.17	0.038	0.16
1590	Primosomal protein I [Escherichia coli O157:H7 str. EDL933]	gi|667695234	19 kDa	0.028	-0.33	0.69	-0.06
1591	Choline dehydrogenase [Escherichia coli O157:H7 str. EDL933]	gi|667689955	63 kDa	0.34	-0.21	1	0
1592	Cytochrome d ubiquinol oxidase subunit II [Escherichia coli O157:H7 str. EDL933]	gi|667690405	42 kDa	0.021	0.78	0.56	-0.12
1593	GI:254792181 |[Escherichia coli O157:H7 str. TW14359]|TW14359|DicA-like protein, regulator of DicB|399|NC_013008(5528136):1172896-1173294:-1 ^,GeneID:8215654^ Escherichia coli O157:H7 str. TW14359 chromosome, complete genome.|neighbours:GI:254792180	GI:254792181	?	0.17	0.05	0.34	0
1594	GI:254793188 |[Escherichia coli O157:H7 str. TW14359]|TW14359|plasmid stabilization system protein|279|NC_013008(5528136):2153070-2153348:1 ^,GeneID:8216701^ Escherichia coli O157:H7 str. TW14359 chromosome, complete genome.|neighbours:GI:254793187(	GI:254793188	?	0.86	-0.15	0.36	-0.11
1595	Putative exported protein [Escherichia coli O157:H7 str. EDL933]	gi|667690109	13 kDa	0.4	0.13	0.17	-0.46
1596	Endonuclease VIII [Escherichia coli O157:H7 str. EDL933]	gi|667690373	30 kDa	0.6	-0.12	0.0016	-0.97
1597	ATP-dependent RNA helicase RhlE [Escherichia coli O157:H7 str. EDL933]	gi|667690510	50 kDa	0.69	-0.05	0.62	-0.01
1598	Integral membrane protein TerC [Escherichia coli O157:H7 str. EDL933]	gi|667690666 (+1)	38 kDa	0.037	0.54	0.11	-0.31
1599	Acylphosphate phosphohydrolase, putative [Escherichia coli O157:H7 str. EDL933]	gi|667690822	10 kDa	0.83	-0.08	0.29	0.14
1600	Aminodeoxychorismate lyase [Escherichia coli O157:H7 str. EDL933]	gi|667691252	30 kDa	0.013	-0.37	0.05	0.3
1601	tRNA(Cytosine32)-2-thiocytidine synthetase [Escherichia coli O157:H7 str. EDL933]	gi|667691907	36 kDa	0.00034	0.44	0.23	-0.12
1602	Translation initiation factor SUI1-related protein [Escherichia coli O157:H7 str. EDL933]	gi|667691981	11 kDa	0.83	0.12	0.67	0.05
1603	Transcriptional repressor UidR [Escherichia coli O157:H7 str. EDL933]	gi|667692135	22 kDa	0.65	-0.12	0.096	-0.26
1604	Excinuclease ABC subunit C [Escherichia coli O157:H7 str. EDL933]	gi|667692476	68 kDa	0.11	-0.2	0.00021	-0.83
1605	GTP-binding protein Era [Escherichia coli O157:H7 str. EDL933]	gi|667693282	34 kDa	0.11	-0.18	0.49	-0.2
1606	Glutaredoxin-like protein NrdH, required for reduction of Ribonucleotide reductase class Ib [Escherichia coli O157:H7 str. EDL933]	gi|667693387	9 kDa	0.17	-0.12	0.027	-0.3
1607	Coenzyme F420 hydrogenase maturation protease [Escherichia coli O157:H7 str. EDL933]	gi|667693434	17 kDa	0.92	-0.02	0.75	0.04
1608	Octaprenyl diphosphate synthase [Escherichia coli O157:H7 str. EDL933]	gi|667693954	35 kDa	0.75	0.04	0.093	-0.11
1609	IgaA: a membrane protein that prevents overactivation of the Rcs regulatory system [Escherichia coli O157:H7 str. EDL933]	gi|667694136	79 kDa	0.083	0.15	0.48	-0.02
1610	Low-affinity inorganic phosphate transporter [Escherichia coli O157:H7 str. EDL933]	gi|667694266	53 kDa	0.01	0.43	0.41	0.05
1611	tRNA (cytidine(34)-2'-O)-methyltransferase [Escherichia coli O157:H7 str. EDL933]	gi|667694402	18 kDa	0.016	0.28	0.36	-0.02
1612	Periplasmic septal ring factor with murein hydrolase activity EnvC/YibP [Escherichia coli O157:H7 str. EDL933]	gi|667694409	47 kDa	0.75	-0.03	0.043	-0.15
1613	Alpha-aspartyl dipeptidase Peptidase E [Escherichia coli O157:H7 str. EDL933]	gi|667694878	25 kDa	0.39	0.26	0.028	-0.58
1614	Maltoporin (maltose/maltodextrin high-affinity receptor, phage lambda receptor protein) [Escherichia coli O157:H7 str. EDL933]	gi|667694903	50 kDa	0.0082	-0.44	0.00029	-1
1615	putative oxidoreductase YjgI [Escherichia coli O157:H7 str. EDL933]	gi|667695129	25 kDa	0.45	0.04	0.019	-0.35
1616	putative acetyltransferase YjgM [Escherichia coli O157:H7 str. EDL933]	gi|667695135	19 kDa	0.53	-0.19	0.05	-0.16
1617	putative lipoprotein [Escherichia coli O157:H7 str. EDL933]	gi|667690031	40 kDa	0.53	-0.11	0.074	-0.46
1618	Biotin synthase [Escherichia coli O157:H7 str. EDL933]	gi|667690488	39 kDa	0.083	0.5	0.25	-0.43
1619	Putative inner membrane protein [Escherichia coli O157:H7 str. EDL933]	gi|667692524	32 kDa	0.29	0.12	0.92	-0.02
1620	GI:254795652 |[Escherichia coli O157:H7 str. TW14359]|TW14359|grlA|414|NC_013008(5528136):4672912-4673325:-1 ^,GeneID:8219258^ Escherichia coli O157:H7 str. TW14359 chromosome, complete genome.|neighbours:GI:254795651(1),GI:254795653(-1)|neighbour_g	GI:254795652	?	0.01	0.78	0.26	-0.27
1621	Transcriptional regulator YbiH, TetR family [Escherichia coli O157:H7 str. EDL933]	gi|667690509	25 kDa	0.043	0.52	0.77	-0.12
1622	zinc-binding protein [Escherichia coli O157:H7 str. EDL933]	gi|667689702	7 kDa	1	-0.04	0.11	0.19
1623	hypothetical protein EDL933_0306 [Escherichia coli O157:H7 str. EDL933]	gi|667689903	37 kDa	0.2	-0.28	0.29	0.22
1624	2-dehydropantoate 2-reductase [Escherichia coli O157:H7 str. EDL933]	gi|667690090	34 kDa	1	0.01	0.036	-0.33
1625	Anaerobic dimethyl sulfoxide reductase chain A [Escherichia coli O157:H7 str. EDL933]	gi|667690744	90 kDa	0.97	0.12	0.35	-0.32
1626	tRNA 2-thiouridine synthesizing protein E [Escherichia coli O157:H7 str. EDL933]	gi|667690823	12 kDa	0.87	0	0.15	-0.28
1627	YceG like protein [Escherichia coli O157:H7 str. EDL933]	gi|667691253	38 kDa	0.14	0.35	0.29	0.1
1628	Membrane-bound lytic murein transglycosylase E [Escherichia coli O157:H7 str. EDL933]	gi|667691467	22 kDa	0.23	0.14	0.73	-0.04
1629	2-keto-3-deoxy-D-arabino-heptulosonate-7- phosphate synthase I alpha [Escherichia coli O157:H7 str. EDL933]	gi|667692226	39 kDa	0.094	-0.27	0.12	-0.19
1630	DNA polymerase III theta subunit [Escherichia coli O157:H7 str. EDL933]	gi|667692377	9 kDa	0.45	-0.06	0.17	0.2
1631	Lipid A biosynthesis (KDO) 2-(lauroyl)-lipid IVA acyltransferase [Escherichia coli O157:H7 str. EDL933]	gi|667692391	37 kDa	0.0016	0.51	0.21	0.13
1632	Flagellar motor switch protein FliG [Escherichia coli O157:H7 str. EDL933]	gi|667692505	37 kDa	0.0001	0.62	0.21	0.1
1633	putative membrane protein [Escherichia coli O157:H7 str. EDL933]	gi|667692818	16 kDa	0.00028	-1.61	0.00022	-1.72
1634	Glycine cleavage system transcriptional antiactivator GcvR [Escherichia coli O157:H7 str. EDL933]	gi|667693185	21 kDa	0.69	-0.07	0.6	0
1635	Endonuclease I precursor [Escherichia coli O157:H7 str. EDL933]	gi|667693700	27 kDa	0.14	0.08	0.17	-0.07
1636	MotA/TolQ/ExbB proton channel family protein [Escherichia coli O157:H7 str. EDL933]	gi|667693770	26 kDa	0.0025	0.45	0.36	0.07
1637	Oligopeptide ABC transporter, periplasmic oligopeptide-binding protein OppA [Escherichia coli O157:H7 str. EDL933]	gi|667693784	61 kDa	0.83	0	0.12	-0.13
1638	Putative lipid carrier protein [Escherichia coli O157:H7 str. EDL933]	gi|667693923	20 kDa	0.0018	0.8	0.024	-0.41
1639	Preprotein translocase secY subunit [Escherichia coli O157:H7 str. EDL933]	gi|667694056	49 kDa	0.01	0.81	0.52	0.05
1640	Glucose-1-phosphate thymidylyltransferase [Escherichia coli O157:H7 str. EDL933]	gi|667694639	33 kDa	0.63	0.03	1	-0.02
1641	4-alpha-L-fucosyltransferase [Escherichia coli O157:H7 str. EDL933]	gi|667694643	41 kDa	0.15	0.08	0.68	0.01
1642	Nitrogen regulation protein NR(I) [Escherichia coli O157:H7 str. EDL933]	gi|667694717	53 kDa	1	0.03	0.53	-0.28
1643	Ribosome small subunit-stimulated GTPase EngC [Escherichia coli O157:H7 str. EDL933]	gi|667695039	39 kDa	0.78	0.03	0.43	0.19
1644	Ribosomal-protein-S18p-alanine acetyltransferase [Escherichia coli O157:H7 str. EDL933]	gi|667695243	17 kDa	0.046	-0.36	0.83	0.05
1645	hypothetical protein EDL933_p0056 [Escherichia coli O157:H7 str. EDL933]	gi|667695390	22 kDa	0.0016	0.46	0.0087	0.27
1646	Adenine-specific methyltransferase [Escherichia coli O157:H7 str. EDL933]	gi|667695420	16 kDa	0.34	0.26	0.34	0.28
1647	GI:254794004 |[Escherichia coli O157:H7 str. TW14359]|TW14359|hypothetical protein|1062|NC_013008(5528136):2930851-2931912:1 ^,GeneID:8217548^ Escherichia coli O157:H7 str. TW14359 chromosome, complete genome.|neighbours:GI:254794003(1),GI:254794005	GI:254794004	?	0.17	0.18	0.00034	1.14
1648	Acetolactate synthase small subunit [Escherichia coli O157:H7 str. EDL933]	gi|667694529	11 kDa	0.0039	1.38	0.34	-0.26
1649	Transcriptional repressor of the lac operon [Escherichia coli O157:H7 str. EDL933]	gi|667690000	39 kDa	0.29	-0.16	0.34	-0.18
1650	Taurine transport ATP-binding protein TauB [Escherichia coli O157:H7 str. EDL933]	gi|667690022	28 kDa	0.096	0.36	0.028	-0.48
1651	Inosine-uridine preferring nucleoside hydrolase [Escherichia coli O157:H7 str. EDL933]	gi|667690321	34 kDa	0.27	0.05	0.0001	-0.66
1652	Ferredoxin reductase [Escherichia coli O157:H7 str. EDL933]	gi|667691168	34 kDa	0.016	0.68	0.34	0.07
1653	Phosphate:acyl-ACP acyltransferase PlsX [Escherichia coli O157:H7 str. EDL933]	gi|667691246	37 kDa	0.34	0.1	0.093	0.2
1654	ydiI hotdog fold superfamily [Escherichia coli O157:H7 str. EDL933]	gi|667692206	15 kDa	0.55	-0.04	0.33	-0.12
1655	5-methyl-dCTP pyrophosphohydrolase [Escherichia coli O157:H7 str. EDL933]	gi|667692282	15 kDa	0.34	0.11	0.078	0.26
1656	Ribosomal RNA small subunit methyltransferase F [Escherichia coli O157:H7 str. EDL933]	gi|667692370	56 kDa	0.61	0.07	0.58	-0.03
1657	hypothetical protein EDL933_3201 [Escherichia coli O157:H7 str. EDL933]	gi|667692758	18 kDa	0.0075	0.35	0.52	0.02
1658	NADH-ubiquinone oxidoreductase chain E [Escherichia coli O157:H7 str. EDL933]	gi|667693003	19 kDa	0.41	0.34	0.059	-0.39
1659	Sulfate and thiosulfate import ATP-binding protein CysA [Escherichia coli O157:H7 str. EDL933]	gi|667693136	41 kDa	0.021	0.79	0.021	-0.49
1660	tRNA (guanine46-N7-)-methyltransferase [Escherichia coli O157:H7 str. EDL933]	gi|667693717	27 kDa	0.4	0.05	0.46	0.16
1661	Orf5 [Escherichia coli O157:H7 str. EDL933]	gi|667694503	25 kDa	0.23	0.21	0.011	-0.31
1662	Copper sensory histidine kinase CpxA [Escherichia coli O157:H7 str. EDL933]	gi|667694770	52 kDa	0.53	0.2	0.95	-0.02
1663	hypothetical protein EDL933_5613 [Escherichia coli O157:H7 str. EDL933]	gi|667695143	54 kDa	0.14	-0.14	0.039	0.17
1664	CcdB toxin protein [Escherichia coli O157:H7 str. EDL933]	gi|667695393	12 kDa	0.00078	0.66	0.00078	0.64
1665	Syd protein [Escherichia coli O157:H7 str. EDL933]	gi|667693520	21 kDa	1	0.01	0.027	0.31
1666	Regulator of sigma D [Escherichia coli O157:H7 str. EDL933]	gi|667694856	18 kDa	0.2	0.21	0.025	-0.38
1667	hypothetical protein EDL933_0192 [Escherichia coli O157:H7 str. EDL933]	gi|667689791	15 kDa	0.52	-0.05	0.15	-0.25
1668	DNA-cytosine methyltransferase [Escherichia coli O157:H7 str. EDL933]	gi|667692527	53 kDa	0.0015	-0.25	0.0058	0.26
1669	PTS system, chitobiose-specific IIB component [Escherichia coli O157:H7 str. EDL933]	gi|667692260	11 kDa	0.0039	0.64	0.75	-0.05
1670	SepQ [Escherichia coli O157:H7 str. EDL933]	gi|667694487	35 kDa	0.0039	0.51	0.0039	-0.58
1671	Protein YigP clustered with ubiquinone biosynthetic genes [Escherichia coli O157:H7 str. EDL933]	gi|667694686	22 kDa	0.043	0.41	0.56	-0.23
1672	Curlin genes transcriptional activator [Escherichia coli O157:H7 str. EDL933]	gi|667689870	16 kDa	0.043	-0.51	1	0.05
1673	putative outer membrane protein [Escherichia coli O157:H7 str. EDL933]	gi|667692733	12 kDa	0.083	0.55	0.043	-0.5
1674	hypothetical protein EDL933_5041 [Escherichia coli O157:H7 str. EDL933]	gi|667694572	93 kDa	0.25	-0.24	1	-0.01
1675	putative glutamine amidotransferase [Escherichia coli O157:H7 str. EDL933]	gi|667689850	29 kDa	0.073	-0.12	0.21	0.09
1676	Phosphate regulon transcriptional regulatory protein PhoB (SphR) [Escherichia coli O157:H7 str. EDL933]	gi|667690056	26 kDa	0.23	-0.26	0.82	0
1677	S-adenosylmethionine:tRNA ribosyltransferase-isomerase [Escherichia coli O157:H7 str. EDL933]	gi|667690065	39 kDa	0.75	-0.07	0.83	-0.05
1678	Ferric enterobactin transport ATP-binding protein FepC [Escherichia coli O157:H7 str. EDL933]	gi|667690251	30 kDa	0.58	-0.06	0.048	-0.23
1679	putative Zinc-finger containing protein [Escherichia coli O157:H7 str. EDL933]	gi|667690518	10 kDa	0.0046	-0.24	0.0063	-0.34
1680	Biofilm PGA outer membrane secretin PgaA [Escherichia coli O157:H7 str. EDL933]	gi|667691036	92 kDa	0.77	-0.06	0.0056	-0.53
1681	Lipoprotein releasing system ATP-binding protein LolD [Escherichia coli O157:H7 str. EDL933]	gi|667691274	25 kDa	0.21	-0.14	0.67	0.02
1682	Putative TonB dependent outer membrane receptor [Escherichia coli O157:H7 str. EDL933]	gi|667691472	73 kDa	0.0015	0.9	0.073	-0.67
1683	hypothetical protein EDL933_1967 [Escherichia coli O157:H7 str. EDL933]	gi|667691546	15 kDa	0.0041	0.86	0.049	-0.5
1684	Altronate oxidoreductase [Escherichia coli O157:H7 str. EDL933]	gi|667691696	55 kDa	0.13	0.2	0.93	0.03
1685	Trans-aconitate 2-methyltransferase [Escherichia coli O157:H7 str. EDL933]	gi|667691698	29 kDa	0.023	-0.26	0.016	0.44
1686	Phage portal protein [Escherichia coli O157:H7 str. EDL933]	gi|667692788	56 kDa	0.76	0.07	0.94	0.01
1687	hypothetical protein EDL933_3275 [Escherichia coli O157:H7 str. EDL933]	gi|667692832	14 kDa	0.024	-0.4	0.00066	-0.58
1688	hypothetical protein EDL933_3493 [Escherichia coli O157:H7 str. EDL933]	gi|667693048	10 kDa	0.01	-0.51	0.025	-0.47
1689	Ribosomal RNA large subunit methyltransferase N [Escherichia coli O157:H7 str. EDL933]	gi|667693225	43 kDa	0.082	0.11	0.29	0.04
1690	HesA/MoeB/ThiF family protein related to EC-YgdL [Escherichia coli O157:H7 str. EDL933]	gi|667693539	28 kDa	0.82	0.09	0.55	0.1
1691	UPF0235 protein [Escherichia coli O157:H7 str. EDL933]	gi|667693709	10 kDa	0.25	0.15	0.12	-0.32
1692	Uptake hydrogenase large subunit [Escherichia coli O157:H7 str. EDL933]	gi|667693758	62 kDa	0.2	0.4	0.2	-0.39
1693	Dipeptide transport system permease protein DppC [Escherichia coli O157:H7 str. EDL933]	gi|667694334	32 kDa	0.0039	0.78	0.0039	-0.44
1694	Ler protein [Escherichia coli O157:H7 str. EDL933]	gi|667694507	14 kDa	0.17	0.42	0.0046	-0.74
1695	Acetolactate synthase large subunit [Escherichia coli O157:H7 str. EDL933]	gi|667694530	60 kDa	0.57	0.07	0.00016	-0.45
1696	putative UDP-N-acetyl-D-mannosaminuronic acid transferase [Escherichia coli O157:H7 str. EDL933]	gi|667694645	28 kDa	0.0001	0.75	0.64	0
1697	N-acetylmuramoyl-L-alanine amidase [Escherichia coli O157:H7 str. EDL933]	gi|667695044	48 kDa	0.31	0.16	0.083	-0.15
1698	CFA/I fimbrial auxiliary subunit [Escherichia coli O157:H7 str. EDL933]	gi|667689920	25 kDa	0.01	0.55	0.037	-0.63
1699	NADH-ubiquinone oxidoreductase chain B [Escherichia coli O157:H7 str. EDL933]	gi|667693005	25 kDa	0.021	1.04	0.25	-0.26
1700	Protein SseB [Escherichia coli O157:H7 str. EDL933]	gi|667693235	29 kDa	0.42	-0.3	1	0.17
1701	Putative receptor [Escherichia coli O157:H7 str. EDL933]	gi|667694216	14 kDa	0.92	-0.16	0.34	-0.24
1702	Oxidoreductase YihU [Escherichia coli O157:H7 str. EDL933]	gi|667694732	31 kDa	0.88	-0.06	0.096	-0.28
1703	DNA-damage-inducible protein J [Escherichia coli O157:H7 str. EDL933]	gi|667689853	9 kDa	0.52	0.12	0.52	0.13
1704	Tail fiber assembly protein [Escherichia coli O157:H7 str. EDL933]	gi|667689882	21 kDa	0.073	0.21	0.06	0.32
1705	Attachment invasion locus protein precursor [Escherichia coli O157:H7 str. EDL933]	gi|667690999	27 kDa	0.0025	1.21	0.76	-0.07
1706	Flagellar hook-associated protein FlgK [Escherichia coli O157:H7 str. EDL933]	gi|667691238	58 kDa	0.00043	0.8	0.00034	0.72
1707	Heat shock (predicted periplasmic) protein YciM, precursor [Escherichia coli O157:H7 str. EDL933]	gi|667691984	45 kDa	0.057	0.23	0.057	-0.19
1708	Uncharacterized protein YfaZ precursor [Escherichia coli O157:H7 str. EDL933]	gi|667692970	19 kDa	0.52	0.14	0.025	-0.61
1709	3-polyprenyl-4-hydroxybenzoate carboxy-lyase UbiX [Escherichia coli O157:H7 str. EDL933]	gi|667693032	21 kDa	0.012	-0.3	0.12	-0.15
1710	Phage integrase [Escherichia coli O157:H7 str. EDL933]	gi|667693074	44 kDa	0.46	0.06	0.0087	0.2
1711	Putative membrane protein [Escherichia coli O157:H7 str. EDL933]	gi|667693214	20 kDa	0.13	0.6	0.024	-0.56
1712	Adenosine (5')-pentaphospho-(5'')-adenosine pyrophosphohydrolase [Escherichia coli O157:H7 str. EDL933]	gi|667693555	21 kDa	0.52	0.09	0.11	0.25
1713	Guanine deaminase [Escherichia coli O157:H7 str. EDL933]	gi|667693628	50 kDa	0.012	-0.13	0.014	-0.14
1714	Uncharacterized protein YrbB [Escherichia coli O157:H7 str. EDL933]	gi|667693958	11 kDa	0.14	0.57	0.059	-0.57
1715	Putative transmembrane protein [Escherichia coli O157:H7 str. EDL933]	gi|667694235	23 kDa	0.0027	0.26	0.0001	-0.68
1716	ABC-type hemin transport system, ATPase component [Escherichia coli O157:H7 str. EDL933]	gi|667694293	29 kDa	0.00053	-0.55	0.0047	-0.4
1717	Xylulose kinase [Escherichia coli O157:H7 str. EDL933]	gi|667694361	53 kDa	0.25	-0.07	0.0056	-0.21
1718	L-lactate dehydrogenase [Escherichia coli O157:H7 str. EDL933]	gi|667694401	43 kDa	0.05	0.15	0.97	-0.09
1719	Transcriptional regulator, GntR family [Escherichia coli O157:H7 str. EDL933]	gi|667694615	26 kDa	0.12	0.3	0.14	-0.22
1720	Malate synthase [Escherichia coli O157:H7 str. EDL933]	gi|667694871	60 kDa	0.65	0.02	0.066	0.14
1721	8-amino-7-oxononanoate synthase [Escherichia coli O157:H7 str. EDL933]	gi|667690489	42 kDa	0.56	0.11	0.56	-0.12
1722	HTH-type transcriptional regulator hdfR [Escherichia coli O157:H7 str. EDL933]	gi|667694616	32 kDa	0.5	-0.19	0.71	0.05
1723	Lipopolysaccharide heptosyltransferase III [Escherichia coli O157:H7 str. EDL933]	gi|667694425	38 kDa	0.2	0.08	0.055	0.21
1724	putative lipoprotein YmcC precursor [Escherichia coli O157:H7 str. EDL933]	gi|667690910	24 kDa	0.53	0.1	0.14	-0.28
1725	Phosphoanhydride phosphohydrolase (pH 2.5 acid phosphatase) (AP) [Escherichia coli O157:H7 str. EDL933]	gi|667690904	47 kDa	0.88	0.16	0.2	0.12
1726	Putative conserved exported protein precursor [Escherichia coli O157:H7 str. EDL933]	gi|667693656	21 kDa	0.75	-0.19	0.52	-0.22
1727	UPF0131 protein YtfP [Escherichia coli O157:H7 str. EDL933]	gi|667695100	11 kDa	0.055	0.41	0.11	0.22
1728	Aspartate 1-decarboxylase [Escherichia coli O157:H7 str. EDL933]	gi|667689733	14 kDa	0.39	-0.71	0.56	-0.4
1729	Putative oxidoreductase [Escherichia coli O157:H7 str. EDL933]	gi|667689930	42 kDa	0.016	-0.35	1	-0.05
1730	Protein YjgL, putative CCAAT-box DNA binding protein subunit B [Escherichia coli O157:H7 str. EDL933]	gi|667695132	69 kDa	0.078	-0.39	0.11	-0.58
1731	GI:254792554 |[Escherichia coli O157:H7 str. TW14359]|TW14359|hypothetical protein|255|NC_013008(5528136):1517629-1517883:-1 ^,GeneID:8216039^ Escherichia coli O157:H7 str. TW14359 chromosome, complete genome.|neighbours:GI:254792553(1),GI:254792555	GI:254792554	?	0.016	0.5	0.00078	1.33
1732	hypothetical protein EDL933_0209 [Escherichia coli O157:H7 str. EDL933]	gi|667689808	30 kDa	0.26	-0.2	0.6	0
1733	Putative inner membrane protein [Escherichia coli O157:H7 str. EDL933]	gi|667690136	6 kDa	0.87	-0.08	0.87	-0.12
1734	Glutothione ABC transporter ATP-binding protein [Escherichia coli O157:H7 str. EDL933]	gi|667690546	69 kDa	0.096	0.22	0.33	-0.13
1735	Macrolide export ATP-binding/permease protein MacB [Escherichia coli O157:H7 str. EDL933]	gi|667690605	71 kDa	0.00028	0.32	0.015	0.18
1736	FolM Alternative dihydrofolate reductase 1 [Escherichia coli O157:H7 str. EDL933]	gi|667692123	26 kDa	0.021	0.38	0.028	-0.39
1737	Magnesium and cobalt efflux protein CorC [Escherichia coli O157:H7 str. EDL933]	gi|667692348	57 kDa	0.025	0.55	0.87	-0.08
1738	Methyl-accepting chemotaxis protein II (aspartate chemoreceptor protein) [Escherichia coli O157:H7 str. EDL933]	gi|667692423	60 kDa	0.65	-0.2	0.0041	0.73
1739	putative RND efflux membrane fusion protein [Escherichia coli O157:H7 str. EDL933]	gi|667692706	44 kDa	0.75	0.04	0.29	-0.27
1740	Galactitol utilization operon repressor [Escherichia coli O157:H7 str. EDL933]	gi|667692716	26 kDa	0.043	-0.21	0.065	-0.19
1741	Nucleoside permease NupC [Escherichia coli O157:H7 str. EDL933]	gi|667693114	43 kDa	0.0033	0.53	0.016	-0.36
1742	N-acetylmuramoyl-L-alanine amidase [Escherichia coli O157:H7 str. EDL933]	gi|667693149	31 kDa	0.0039	0.58	0.95	-0.09
1743	Hypothetical protein YqcC (clustered with tRNA pseudouridine synthase C) [Escherichia coli O157:H7 str. EDL933]	gi|667693519	13 kDa	0.52	-0.1	0.75	-0.01
1744	hypothetical protein EDL933_4250 [Escherichia coli O157:H7 str. EDL933]	gi|667693791	32 kDa	0.019	-0.23	0.17	-0.15
1745	Luciferase-like monooxygenase [Escherichia coli O157:H7 str. EDL933]	gi|667693927	37 kDa	0.77	0.03	0.021	0.37
1746	putative exported protein [Escherichia coli O157:H7 str. EDL933]	gi|667694006	139 kDa	0.0079	0.23	0.18	0.1
1747	Transcription elongation factor GreB [Escherichia coli O157:H7 str. EDL933]	gi|667694145	19 kDa	0.00016	-0.53	0.00038	-0.28
1748	Ferrous iron transport protein A [Escherichia coli O157:H7 str. EDL933]	gi|667694148	8 kDa	0.52	0.27	1	0.07
1749	Lipopolysaccharide core biosynthesis protein RfaY [Escherichia coli O157:H7 str. EDL933]	gi|667694421	27 kDa	0.75	-0.08	0.52	0.03
1750	UDP-glucose:(heptosyl) LPS alpha1,3-glucosyltransferase WaaG [Escherichia coli O157:H7 str. EDL933]	gi|667694424	43 kDa	0.073	0.24	0.49	0.06
1751	Acetolactate synthase large subunit [Escherichia coli O157:H7 str. EDL933]	gi|667694619	59 kDa	0.0065	0.44	0.01	-0.33
1752	DNA mismatch repair protein MutL [Escherichia coli O157:H7 str. EDL933]	gi|667695045	68 kDa	0.39	0	0.95	-0.09
1753	Ferric reductase [Escherichia coli O157:H7 str. EDL933]	gi|667695239	30 kDa	0.73	0.03	0.013	-0.42
1754	Serine transporter [Escherichia coli O157:H7 str. EDL933]	gi|667693523	47 kDa	0.17	0.48	0.17	-0.27
1755	Phage tail assembly [Escherichia coli O157:H7 str. EDL933]	gi|667690470	26 kDa	0.46	-0.15	0.4	0.01
1756	hypothetical protein EDL933_3274 [Escherichia coli O157:H7 str. EDL933]	gi|667692831	13 kDa	0.021	-0.88	0.021	-0.74
1757	UDP-glucose:(glucosyl)lipopolysaccharide alpha-1,3-glucosyltransferase WaaO [Escherichia coli O157:H7 str. EDL933]	gi|667694422	39 kDa	0.21	0.18	0.53	-0.12
1758	Flavodoxin 2 [Escherichia coli O157:H7 str. EDL933]	gi|667693641	20 kDa	0.021	-0.51	0.083	0.33
1759	Enoyl-CoA hydratase [Escherichia coli O157:H7 str. EDL933]	gi|667693064	77 kDa	0.0039	0.5	0.11	-0.19
1760	Phage protein [Escherichia coli O157:H7 str. EDL933]	gi|667690973 (+1)	10 kDa	0.021	1.51	1	0.16
1761	GI:254792583 |[Escherichia coli O157:H7 str. TW14359]|TW14359|capsid protein of prophage|1056|NC_013008(5528136):1543289-1544344:1 ^,GeneID:8216069^ Escherichia coli O157:H7 str. TW14359 chromosome, complete genome.|neighbours:GI:254792582(1),GI:254	GI:254792583	?	0.11	-0.27	0.00028	1.08
1762	GI:254794298 |[Escherichia coli O157:H7 str. TW14359]|TW14359|exoW|681|NC_013008(5528136):3242982-3243662:1 ^,GeneID:8217849^ Escherichia coli O157:H7 str. TW14359 chromosome, complete genome.|neighbours:GI:254794297(1),GI:254794299(1)|neighbour_gen	GI:254794298	?	0.2	0.35	0.11	-0.22
1763	Phage protein [Escherichia coli O157:H7 str. EDL933]	gi|667690958 (+1)	11 kDa	0.83	0.08	0.00078	1.49
1764	Ribosomal-protein-S5p-alanine acetyltransferase [Escherichia coli O157:H7 str. EDL933]	gi|667691221	23 kDa	0.0067	0.33	0.14	0.17
1765	Lipoprotein releasing system transmembrane protein LolC [Escherichia coli O157:H7 str. EDL933]	gi|667691273	43 kDa	0.028	0.12	0.01	0.16
1766	Oligopeptide transport ATP-binding protein OppD [Escherichia coli O157:H7 str. EDL933]	gi|667691529	37 kDa	0.52	0.16	0.15	-0.41
1767	putative cytoplasmic protein [Escherichia coli O157:H7 str. EDL933]	gi|667692519	9 kDa	0.016	-0.63	0.15	0.47
1768	Nitrate/nitrite response regulator protein [Escherichia coli O157:H7 str. EDL933]	gi|667692915	24 kDa	0.46	-0.14	0.53	-0.12
1769	O-succinylbenzoate synthase [Escherichia coli O157:H7 str. EDL933]	gi|667692982	35 kDa	0.3	0.24	0.0067	-0.36
1770	Putative Holliday junction resolvase YggF [Escherichia coli O157:H7 str. EDL933]	gi|667693704	15 kDa	0.15	0.37	1	-0.09
1771	Lipoprotein nlpI precursor [Escherichia coli O157:H7 str. EDL933]	gi|667693931	34 kDa	0.0082	-0.32	0.013	-0.31
1772	hypothetical protein EDL933_4672 [Escherichia coli O157:H7 str. EDL933]	gi|667694208	10 kDa	0.34	-0.15	0.53	-0.12
1773	Secretion system effector SseE [Escherichia coli O157:H7 str. EDL933]	gi|667694473	16 kDa	0.025	0.62	0.0039	-0.98
1774	Putative deoxyribonuclease YjjV [Escherichia coli O157:H7 str. EDL933]	gi|667695249	29 kDa	0.77	-0.04	0.17	0.29
1775	CcdA protein (antitoxin to CcdB) [Escherichia coli O157:H7 str. EDL933]	gi|667695392	8 kDa	0.00029	0.88	0.00016	0.87
1776	GI:254792360 |[Escherichia coli O157:H7 str. TW14359]|TW14359|hypothetical protein|774|NC_013008(5528136):1353070-1353843:-1 ^,GeneID:8215841^ Escherichia coli O157:H7 str. TW14359 chromosome, complete genome.|neighbours:GI:254792359(-1),GI:25479236	GI:254792360	?	0.037	0.5	0.2	-0.19
1777	Alpha-xylosidase [Escherichia coli O157:H7 str. EDL933]	gi|667694452	88 kDa	0.00014	-0.33	0.0058	-0.29
1778	Exonuclease SbcC [Escherichia coli O157:H7 str. EDL933]	gi|667690053	119 kDa	0.52	-0.22	0.016	-0.43
1779	Putative cytoplasmic protein ,probably associated with Glutathione-regulated potassium-efflux [Escherichia coli O157:H7 str. EDL933]	gi|667694092	8 kDa	0.42	-0.28	0.75	0.11
1780	5-Hydroxyisourate Hydrolase (HIUase) [Escherichia coli O157:H7 str. EDL933]	gi|667692537	16 kDa	0.00078	0.59	0.21	0.1
1781	Origin specific replication initiation factor [Escherichia coli O157:H7 str. EDL933]	gi|667690955 (+1)	35 kDa	0.01	-1.27	0.025	-0.64
1782	Adenylate cyclase [Escherichia coli O157:H7 str. EDL933]	gi|667694654	98 kDa	0.15	0.16	0.15	0.15
1783	L-arabinose isomerase [Escherichia coli O157:H7 str. EDL933]	gi|667689663	56 kDa	0.63	0.02	0.63	-0.03
1784	Cell division protein BolA [Escherichia coli O157:H7 str. EDL933]	gi|667690101	12 kDa	0.39	-0.06	1	0.08
1785	Oligopeptide transport ATP-binding protein OppF [Escherichia coli O157:H7 str. EDL933]	gi|667691530	37 kDa	0.2	0.59	0.15	-0.64
1786	Exodeoxyribonuclease encoded by cryptic prophage CP-933P [Escherichia coli O157:H7 str. EDL933]	gi|667692093	92 kDa	0.25	-0.23	0.00078	-1.18
1787	putative response regulatory protein ypdB [Escherichia coli O157:H7 str. EDL933]	gi|667693103	29 kDa	0.42	-0.09	0.52	0.07
1788	GI:254796030 |[Escherichia coli O157:H7 str. TW14359]|TW14359|hypothetical protein|279|NC_013008(5528136):5113465-5113743:-1 ^,GeneID:8219672^ Escherichia coli O157:H7 str. TW14359 chromosome, complete genome.|neighbours:GI:254796029(1),GI:254796031	GI:254796030	?	0.39	-0.45	0.021	1.7
1789	Queuosine Biosynthesis QueE Radical SAM [Escherichia coli O157:H7 str. EDL933]	gi|667693497	25 kDa	0.39	0	0.021	-0.22
1790	Mutator mutT protein (7,8-dihydro-8-oxoguanine-triphosphatase) [Escherichia coli O157:H7 str. EDL933]	gi|667689701	15 kDa	0.88	-0.04	0.65	-0.14
1791	Ferric hydroxamate ABC transporter, periplasmic substrate binding protein FhuD [Escherichia coli O157:H7 str. EDL933]	gi|667689756	33 kDa	0.0041	0.7	0.2	-0.32
1792	Carbamoylphosphate synthase large subunit [Escherichia coli O157:H7 str. EDL933]	gi|667690662 (+1)	39 kDa	0.035	0.26	0.21	0.13
1793	Conserved protein YcjX with nucleoside triphosphate hydrolase domain [Escherichia coli O157:H7 str. EDL933]	gi|667691936	53 kDa	0.12	0.15	0.46	0.1
1794	Dihydroneopterin triphosphate pyrophosphohydrolase type 2 (nudB) [Escherichia coli O157:H7 str. EDL933]	gi|667692401	14 kDa	0.074	0.21	0.036	0.22
1795	2-succinyl-5-enolpyruvyl-6-hydroxy-3- cyclohexene-1-carboxylic-acid synthase [Escherichia coli O157:H7 str. EDL933]	gi|667692985	61 kDa	0.00022	0.31	0.13	-0.13
1796	Membrane-bound lytic murein transglycosylase C precursor [Escherichia coli O157:H7 str. EDL933]	gi|667693721	40 kDa	0.91	-0.02	0.91	-0.08
1797	Septum formation protein Maf [Escherichia coli O157:H7 str. EDL933]	gi|667694008	21 kDa	0.19	0.14	0.76	-0.06
1798	Large-conductance mechanosensitive channel [Escherichia coli O157:H7 str. EDL933]	gi|667694047	15 kDa	0.92	0.05	0.016	0.31
1799	Cell filamentation protein fic [Escherichia coli O157:H7 str. EDL933]	gi|667694104	23 kDa	0.0056	-0.32	0.64	-0.1
1800	General secretion pathway protein D [Escherichia coli O157:H7 str. EDL933]	gi|667695365	71 kDa	0.001	0.97	0.53	-0.04
1801	Mn-dependent transcriptional regulator MntR [Escherichia coli O157:H7 str. EDL933]	gi|667690532	18 kDa	0.87	-0.09	0.15	-0.29
1802	GI:254792795 |[Escherichia coli O157:H7 str. TW14359]|TW14359|transcriptional repressor DicA|408|NC_013008(5528136):1741911-1742318:-1 ^,GeneID:8216290^ Escherichia coli O157:H7 str. TW14359 chromosome, complete genome.|neighbours:GI:254792794(-1),G	GI:254792795	?	0.0023	1.64	0.17	0.34
1803	GI:254792584 |[Escherichia coli O157:H7 str. TW14359]|TW14359|hypothetical protein|336|NC_013008(5528136):1544357-1544692:1 ^,GeneID:8216070^ Escherichia coli O157:H7 str. TW14359 chromosome, complete genome.|neighbours:GI:254792583(1),GI:254792585(	GI:254792584	?	0.037	0.28	0.016	1.26
1804	Cation efflux system protein CusF precursor [Escherichia coli O157:H7 str. EDL933]	gi|667690230	12 kDa	0.56	0.43	0.39	-0.7
1805	GI:254793707 |[Escherichia coli O157:H7 str. TW14359]|TW14359|hypothetical protein|411|NC_013008(5528136):2653361-2653771:1 ^,GeneID:8217236^ Escherichia coli O157:H7 str. TW14359 chromosome, complete genome.|neighbours:GI:254793706(1),GI:254793708(	GI:254793707	?	0.01	1.65	0.055	0.81
1806	Urease gamma subunit [Escherichia coli O157:H7 str. EDL933]	gi|667690632 (+1)	11 kDa	0.043	-0.36	0.043	-0.38
1807	N-acetylmannosamine kinase [Escherichia coli O157:H7 str. EDL933]	gi|667693983	30 kDa	0.25	-0.2	0.39	0.09
1808	Protein acetyltransferase [Escherichia coli O157:H7 str. EDL933]	gi|667693300	98 kDa	0.52	-0.18	0.26	0.07
1809	Phage tail fiber protein [Escherichia coli O157:H7 str. EDL933]	gi|667690888	126 kDa	0.037	0.44	1	-0.03
1810	Periplasmic alpha-amylase [Escherichia coli O157:H7 str. EDL933]	gi|667694368	76 kDa	0.26	-0.39	0.26	-0.43
1811	GI:254793909 |[Escherichia coli O157:H7 str. TW14359]|TW14359|immunity repressor|372|NC_013008(5528136):2836803-2837174:1 ^,GeneID:8217447^ Escherichia coli O157:H7 str. TW14359 chromosome, complete genome.|neighbours:GI:254793908(-1),GI:254793910(1	GI:254793909	?	0.34	-0.11	0.016	0.94
1812	Dephospho-CoA kinase [Escherichia coli O157:H7 str. EDL933]	gi|667689704	23 kDa	0.76	-0.03	0.023	-0.2
1813	putative zinc-type alcohol dehydrogenase-like protein ybdR [Escherichia coli O157:H7 str. EDL933]	gi|667690274	44 kDa	0.096	-0.39	0.016	0.37
1814	DNA polymerase III delta prime subunit [Escherichia coli O157:H7 str. EDL933]	gi|667691255	37 kDa	0.14	0.27	0.12	-0.13
1815	putative metal-dependent phosphoesterases (PHP family) [Escherichia coli O157:H7 str. EDL933]	gi|667692000	33 kDa	0.019	-0.61	0.028	-0.52
1816	Cnu protein [Escherichia coli O157:H7 str. EDL933]	gi|667692143	8 kDa	0.2	-0.23	0.82	-0.14
1817	Serine acetyltransferase [Escherichia coli O157:H7 str. EDL933]	gi|667692466	18 kDa	0.13	0.37	0.11	-0.33
1818	hypothetical protein EDL933_3034 [Escherichia coli O157:H7 str. EDL933]	gi|667692592	13 kDa	0.15	0.22	0.11	0.35
1819	Chorismate mutase I [Escherichia coli O157:H7 str. EDL933]	gi|667693312	42 kDa	0.046	-0.42	0.12	0.11
1820	Glycine cleavage system transcriptional activator GcvA [Escherichia coli O157:H7 str. EDL933]	gi|667693535	34 kDa	0.26	0.08	0.037	0.19
1821	3',5'-cyclic-nucleotide phosphodiesterase [Escherichia coli O157:H7 str. EDL933]	gi|667693799	31 kDa	0.29	0.38	0.83	0.09
1822	Lipopolysaccharide biosynthesis protein RffC [Escherichia coli O157:H7 str. EDL933]	gi|667694640	24 kDa	0.082	0.21	0.82	0.01
1823	Molybdopterin-guanine dinucleotide biosynthesis protein MobA [Escherichia coli O157:H7 str. EDL933]	gi|667694702	22 kDa	0.92	-0.06	0.046	-0.22
1824	UDP-2,3-diacylglucosamine hydrolase [Escherichia coli O157:H7 str. EDL933]	gi|667690202	27 kDa	0.025	0.39	0.87	0.01
1825	BarA-associated response regulator UvrY (GacA, SirA) [Escherichia coli O157:H7 str. EDL933]	gi|667692477	24 kDa	0.36	-0.1	0.016	-0.41
1826	Gifsy-2 prophage protein [Escherichia coli O157:H7 str. EDL933]	gi|667692497	25 kDa	0.0015	-0.42	0.028	0.25
1827	hypothetical protein EDL933_p0008 [Escherichia coli O157:H7 str. EDL933]	gi|667695342	10 kDa	0.0087	0.77	0.093	0.31
1828	Peptide transport periplasmic protein SapA [Escherichia coli O157:H7 str. EDL933]	gi|667691964	61 kDa	0.3	0.18	0.17	-0.26
1829	hypothetical protein EDL933_2809 [Escherichia coli O157:H7 str. EDL933]	gi|667692371	9 kDa	0.15	-0.87	0.25	0.7
1830	Putative oxidoreductase YdjL [Escherichia coli O157:H7 str. EDL933]	gi|667692303	39 kDa	0.038	0.32	0.39	-0.13
1831	hypothetical protein EDL933_2720 [Escherichia coli O157:H7 str. EDL933]	gi|667692283	10 kDa	0.0039	0.69	0.0039	0.53
1832	Putative single stranded DNA-binding protein of prophage [Escherichia coli O157:H7 str. EDL933]	gi|667691363	14 kDa	0.53	0.06	0.036	0.78
1833	DNA gyrase inhibitory protein [Escherichia coli O157:H7 str. EDL933]	gi|667692638	18 kDa	0.15	-0.65	0.26	-0.53
1834	Dipeptide-binding ABC transporter, periplasmic substrate-binding component [Escherichia coli O157:H7 str. EDL933]	gi|667691733	58 kDa	0.021	-0.45	0.25	-0.13
1835	putative lipoprotein ygdR precursor [Escherichia coli O157:H7 str. EDL933]	gi|667693559	8 kDa	1	0.07	0.39	-0.29
1836	2-deoxy-D-gluconate 3-dehydrogenase [Escherichia coli O157:H7 str. EDL933]	gi|667693569	27 kDa	0.083	-0.46	0.56	0.27
1837	Rhodanese-related sulfurtransferase [Escherichia coli O157:H7 str. EDL933]	gi|667691210	40 kDa	0.083	-0.36	0.25	-0.2
1838	Anthranilate synthase, amidotransferase component [Escherichia coli O157:H7 str. EDL933]	gi|667692002	57 kDa	0.75	0.03	0.42	-0.28
1839	Mlc, transcriptional repressor of MalT (the transcriptional activator of maltose regulon) and manXYZ operon [Escherichia coli O157:H7 str. EDL933]	gi|667692110	44 kDa	0.64	-0.08	0.065	-0.36
1840	Inner membrane protein YhjD [Escherichia coli O157:H7 str. EDL933]	gi|667694311	38 kDa	0.15	-0.21	0.34	-0.05
1841	Uncharacterized protein YhjG [Escherichia coli O157:H7 str. EDL933]	gi|667694313	74 kDa	0.77	0.09	0.15	0.47
1842	Molybdopterin-guanine dinucleotide biosynthesis protein MobB [Escherichia coli O157:H7 str. EDL933]	gi|667694701	19 kDa	0.15	-0.13	0.34	-0.12
1843	Ascorbate-specific PTS system, EIIB component [Escherichia coli O157:H7 str. EDL933]	gi|667695069	11 kDa	0.77	-0.09	1	0.04
1844	Enoyl-CoA hydratase [Escherichia coli O157:H7 str. EDL933]	gi|667694696	80 kDa	0.046	0.33	0.14	-0.11
1845	Cytochrome c-type biogenesis protein CcmE, heme chaperone [Escherichia coli O157:H7 str. EDL933]	gi|667692919	18 kDa	1	-0.41	0.083	-0.63
1846	FKBP-type peptidyl-prolyl cis-trans isomerase SlpA [Escherichia coli O157:H7 str. EDL933]	gi|667689626	16 kDa	0.059	-0.34	0.036	0.46
1847	Lipoate synthase [Escherichia coli O157:H7 str. EDL933]	gi|667690293	36 kDa	0.0024	0.41	0.015	-0.2
1848	hypothetical protein EDL933_1223 [Escherichia coli O157:H7 str. EDL933]	gi|667690809	18 kDa	0.23	-0.02	0.55	0
1849	Head decoration protein [Escherichia coli O157:H7 str. EDL933]	gi|667690876 (+1)	12 kDa	0.41	-0.2	0.26	-0.32
1850	Cardiolipin synthetase [Escherichia coli O157:H7 str. EDL933]	gi|667691532	55 kDa	0.33	0.04	0.0052	-0.29
1851	Transcriptional regulatory protein RstA [Escherichia coli O157:H7 str. EDL933]	gi|667692125	27 kDa	0.096	-0.38	0.0052	-0.49
1852	L,D-transpeptidase ErfK [Escherichia coli O157:H7 str. EDL933]	gi|667692618	34 kDa	0.00088	-0.3	0.019	-0.18
1853	Gluconate utilization system Gnt-I transcriptional repressor [Escherichia coli O157:H7 str. EDL933]	gi|667694184	36 kDa	0.074	0.21	0.12	-0.21
1854	Branched-chain amino acid transport ATP-binding protein LivF [Escherichia coli O157:H7 str. EDL933]	gi|667694200	26 kDa	0.34	-0.21	0.036	-0.4
1855	hypothetical protein EDL933_5192 [Escherichia coli O157:H7 str. EDL933]	gi|667694722	37 kDa	0.33	0.12	0.95	0.02
1856	Translation elongation factor P Lys34:lysine transferase [Escherichia coli O157:H7 str. EDL933]	gi|667695035	37 kDa	0.46	-0.13	0.92	0.03
1857	GI:254793992 |[Escherichia coli O157:H7 str. TW14359]|TW14359|kinase inhibitor|552|NC_013008(5528136):2922612-2923163:-1 ^,GeneID:8217536^ Escherichia coli O157:H7 str. TW14359 chromosome, complete genome.|neighbours:GI:254793991(-1),GI:254793993(-1	GI:254793992	?	0.42	-0.19	0.055	0.66
1858	4-hydroxybenzoyl-CoA thioesterase family protein [Escherichia coli O157:H7 str. EDL933]	gi|667690408	16 kDa	0.29	0.07	0.4	-0.43
1859	Phage portal protein [Escherichia coli O157:H7 str. EDL933]	gi|667691322	92 kDa	0.037	-0.2	0.016	-0.42
1860	DNA primase [Escherichia coli O157:H7 str. EDL933]	gi|667693828	66 kDa	0.53	-0.14	0.64	-0.05
1861	Type III secretion inner membrane channel protein (LcrD,HrcV,EscV,SsaV) [Escherichia coli O157:H7 str. EDL933]	gi|667694490	75 kDa	0.00078	1.18	0.016	-0.37
1862	hypothetical protein EDL933_3036 [Escherichia coli O157:H7 str. EDL933]	gi|667692594	26 kDa	0.67	-0.03	0.046	0.83
1863	Uncharacterized protein YeaC [Escherichia coli O157:H7 str. EDL933]	gi|667692304	10 kDa	0.0039	0.48	0.055	0.18
1864	Galactose operon repressor, GalR-LacI family of transcriptional regulators [Escherichia coli O157:H7 str. EDL933]	gi|667693564	37 kDa	0.074	0.24	0.21	-0.11
1865	Flagellar M-ring protein FliF [Escherichia coli O157:H7 str. EDL933]	gi|667692504	61 kDa	0.00021	0.89	0.94	0.14
1866	putative enzyme [Escherichia coli O157:H7 str. EDL933]	gi|667692185	43 kDa	0.25	-0.15	0.021	-0.76
1867	hypothetical protein EDL933_2895 [Escherichia coli O157:H7 str. EDL933]	gi|667692455	15 kDa	0.016	-0.62	0.025	-0.68
1868	putative membrane protein [Escherichia coli O157:H7 str. EDL933]	gi|667695163	62 kDa	0.82	0.02	0.94	-0.07
1869	RNA polymerase sigma factor for flagellar operon [Escherichia coli O157:H7 str. EDL933]	gi|667692487	26 kDa	0.11	0.45	0.87	-0.1
1870	putative protein PaaI, possibly involved in aromatic compounds catabolism [Escherichia coli O157:H7 str. EDL933]	gi|667694672	17 kDa	0.75	0.09	0.52	-0.16
1871	Deoxyribose operon repressor, DeoR family [Escherichia coli O157:H7 str. EDL933]	gi|667690559	29 kDa	0.15	0.31	1	-0.11
1872	Bacteriphage P22 ninH like protein [Escherichia coli O157:H7 str. EDL933]	gi|667690965 (+1)	7 kDa	1	-0.02	0.77	0.01
1873	Pyrimidine deoxynucleoside triphosphate (dYTP) pyrophosphohydrolase YfoO [Escherichia coli O157:H7 str. EDL933]	gi|667692971	15 kDa	0.34	-0.04	0.15	-0.11
1874	Lysine decarboxylase, inducible [Escherichia coli O157:H7 str. EDL933]	gi|667689790	81 kDa	0.0067	-0.36	0.15	0.13
1875	Ribonuclease Z [Escherichia coli O157:H7 str. EDL933]	gi|667692989	34 kDa	0.77	0.31	0.77	-0.1
1876	GI:254795077 |[Escherichia coli O157:H7 str. TW14359]|TW14359|sohA|336|NC_013008(5528136):4075361-4075696:1 ^,GeneID:8218666^ Escherichia coli O157:H7 str. TW14359 chromosome, complete genome.|neighbours:GI:254795076(1),GI:254795078(1)|neighbour_gen	GI:254795077	?	0.94	0.03	0.049	-0.32
1877	Anthranilate synthase, aminase component [Escherichia coli O157:H7 str. EDL933]	gi|667692001	58 kDa	1	-0.23	0.25	-0.54
1878	GI:254792641 |[Escherichia coli O157:H7 str. TW14359]|TW14359|hypothetical protein|657|NC_013008(5528136):1592801-1593457:-1 ^,GeneID:8216127^ Escherichia coli O157:H7 str. TW14359 chromosome, complete genome.|neighbours:GI:254792640(-1),GI:25479264	GI:254792641	?	0.56	0.03	0.25	0.43
1879	Ribonuclease HI [Escherichia coli O157:H7 str. EDL933]	gi|667689813	18 kDa	0.36	0.11	0.55	-0.13
1880	Putative LysR-like transcriptional regulator [Escherichia coli O157:H7 str. EDL933]	gi|667689932	34 kDa	0.073	-0.23	0.17	0.17
1881	Uncharacterized protein ybdG [Escherichia coli O157:H7 str. EDL933]	gi|667690234	47 kDa	0.025	0.35	0.055	-0.19
1882	hypothetical protein EDL933_1403 [Escherichia coli O157:H7 str. EDL933]	gi|667690988	17 kDa	0.0065	1.08	0.87	-0.23
1883	Phosphoenolpyruvate-dihydroxyacetone phosphotransferase, subunit DhaM [Escherichia coli O157:H7 str. EDL933]	gi|667691481	52 kDa	0.76	0.06	0.00029	0.8
1884	Transcriptional regulator, GntR family [Escherichia coli O157:H7 str. EDL933]	gi|667691672	27 kDa	1	-0.03	0.75	-0.17
1885	Phage-related protein [Escherichia coli O157:H7 str. EDL933]	gi|667692694	13 kDa	0.0063	0.22	0.0023	-0.67
1886	Sensory histidine kinase BaeS [Escherichia coli O157:H7 str. EDL933]	gi|667692710	52 kDa	0.92	0.03	0.093	-0.16
1887	Menaquinone-specific isochorismate synthase [Escherichia coli O157:H7 str. EDL933]	gi|667692986	49 kDa	0.07	0.24	0.049	-0.25
1888	L-proline glycine betaine ABC transport system permease protein ProV [Escherichia coli O157:H7 str. EDL933]	gi|667693391	44 kDa	0.36	0.08	0.028	0.36
1889	Transcriptional regulator of glmS, DeoR family [Escherichia coli O157:H7 str. EDL933]	gi|667693422	28 kDa	0.65	-0.05	0.65	0.02
1890	Bacterioferritin [Escherichia coli O157:H7 str. EDL933]	gi|667694079	18 kDa	0.2	-0.23	0.63	-0.12
1891	Cytochrome c-type biogenesis protein DsbD, protein-disulfide reductase [Escherichia coli O157:H7 str. EDL933]	gi|667695013	62 kDa	0.023	0.36	0.5	0.1
1892	putative Permease [Escherichia coli O157:H7 str. EDL933]	gi|667695142	40 kDa	0.25	0	0.14	0.24
1893	S-formylglutathione hydrolase [Escherichia coli O157:H7 str. EDL933]	gi|667690012	31 kDa	0.75	0.07	0.025	-0.44
1894	Putative oxidoreductase component of anaerobic dehydrogenases [Escherichia coli O157:H7 str. EDL933]	gi|667692106	23 kDa	0.42	-0.11	0.52	-0.13
1895	Putative transporting ATPase [Escherichia coli O157:H7 str. EDL933]	gi|667693049	21 kDa	0.34	-0.06	0.036	-0.28
1896	putative P-loop ATPase fused to an acetyltransferase COG1444 [Escherichia coli O157:H7 str. EDL933]	gi|667693180	75 kDa	0.17	-0.05	0.6	0.17
1897	Holo-[acyl-carrier protein] synthase [Escherichia coli O157:H7 str. EDL933]	gi|667693279	14 kDa	0.75	0.05	0.52	0.02
1898	Glutamate racemase [Escherichia coli O157:H7 str. EDL933]	gi|667694835	29 kDa	0.75	-0.01	0.0065	-0.51
1899	hypothetical protein EDL933_1420 [Escherichia coli O157:H7 str. EDL933]	gi|667691005	47 kDa	0.055	1	0.2	0.46
1900	Transposase [Escherichia coli O157:H7 str. EDL933]	gi|667690651 (+1)	61 kDa	0.049	-0.34	0.0082	-0.52
1901	Transcriptional regulator YcjW, LacI family, possibly involved in maltodextrin utilization pathway [Escherichia coli O157:H7 str. EDL933]	gi|667691937	36 kDa	0.15	-0.19	0.0039	-0.6
1902	D-serine/D-alanine/glycine transporter [Escherichia coli O157:H7 str. EDL933]	gi|667695084	52 kDa	0.25	0.3	0.25	-0.25
1903	Inosine/xanthosine triphosphatase [Escherichia coli O157:H7 str. EDL933]	gi|667695266	19 kDa	0.56	-0.27	1	0.05
1904	Arginine decarboxylase, catabolic [Escherichia coli O157:H7 str. EDL933]	gi|667694993	85 kDa	0.012	-0.39	0.83	-0.04
1905	DNA replication terminus site-binding protein [Escherichia coli O157:H7 str. EDL933]	gi|667692127	36 kDa	0.63	0.05	0.75	-0.05
1906	Phage neck whisker protein [Escherichia coli O157:H7 str. EDL933]	gi|667691328	26 kDa	0.0023	0.84	0.14	-0.11
1907	Fumarate hydratase class I, aerobic [Escherichia coli O157:H7 str. EDL933]	gi|667692129	60 kDa	0.14	0.61	0.046	-0.31
1908	Formate dehydrogenase chain D [Escherichia coli O157:H7 str. EDL933]	gi|667694750	29 kDa	1	0.12	0.77	-0.21
1909	Guanine-hypoxanthine permease [Escherichia coli O157:H7 str. EDL933]	gi|667694933	46 kDa	0.0039	0.84	0.63	0.01
1910	Ribosome-associated heat shock protein implicated in the recycling of the 50S subunit (S4-like protein) [Escherichia coli O157:H7 str. EDL933]	gi|667694138	15 kDa	0.39	-0.13	0.39	-0.22
1911	ROrf10 [Escherichia coli O157:H7 str. EDL933]	gi|667694485	15 kDa	0.021	0.96	0.083	-0.62
1912	AscBF operon repressor [Escherichia coli O157:H7 str. EDL933]	gi|667693431	38 kDa	0.52	0.15	0.11	-0.54
1913	GI:254794294 |[Escherichia coli O157:H7 str. TW14359]|TW14359|ssbW|369|NC_013008(5528136):3241105-3241473:1 ^,GeneID:8217845^ Escherichia coli O157:H7 str. TW14359 chromosome, complete genome.|neighbours:GI:254794293(1),GI:254794295(1)|neighbour_gen	GI:254794294	?	0.0011	-1.02	0.00078	-1.48
1914	Transcriptional regulator YkgA [Escherichia coli O157:H7 str. EDL933]	gi|667689937	34 kDa	0.013	-0.34	0.41	0.1
1915	Regulator of nucleoside diphosphate kinase [Escherichia coli O157:H7 str. EDL933]	gi|667690276	15 kDa	0.82	-0.04	0.82	-0.11
1916	LSU m3Psi1915 methyltransferase RlmH [Escherichia coli O157:H7 str. EDL933]	gi|667690303	17 kDa	0.14	0.27	0.46	0.09
1917	Ribosomal protein S6 glutaminyl transferase [Escherichia coli O157:H7 str. EDL933]	gi|667690571	32 kDa	1	-0.03	0.39	-0.22
1918	Flagellar L-ring protein FlgH [Escherichia coli O157:H7 str. EDL933]	gi|667691235	25 kDa	0.00078	1.14	0.29	0.54
1919	Membrane-bound lysozyme inhibitor of c-type lysozyme [Escherichia coli O157:H7 str. EDL933]	gi|667692158	13 kDa	0.23	0.3	0.034	-0.53
1920	Ribosomal RNA large subunit methyltransferase A [Escherichia coli O157:H7 str. EDL933]	gi|667692356	30 kDa	0.15	-0.22	0.07	0.23
1921	Dihydroneopterin aldolase [Escherichia coli O157:H7 str. EDL933]	gi|667693820	14 kDa	0.016	-0.31	0.2	0.12
1922	Alcohol dehydrogenase [Escherichia coli O157:H7 str. EDL933]	gi|667694381	40 kDa	0.15	-0.12	0.26	-0.14
1923	Ribose ABC transport system, high affinity permease RbsD [Escherichia coli O157:H7 str. EDL933]	gi|667694608	15 kDa	0.4	-0.17	0.00078	1.32
1924	Putative Na(+)/H(+) exchanger protein, CPA1 family precursor [Escherichia coli O157:H7 str. EDL933]	gi|667694935	61 kDa	0.055	0.29	0.26	-0.14
1925	tRNA dimethylallyltransferase [Escherichia coli O157:H7 str. EDL933]	gi|667695046	33 kDa	0.69	-0.03	0.15	-0.13
1926	Ren protein [Escherichia coli O157:H7 str. EDL933]	gi|667690450 (+2)	25 kDa	0.0039	1.21	0.01	0.35
1927	Coproporphyrinogen III oxidase, aerobic [Escherichia coli O157:H7 str. EDL933]	gi|667693150	34 kDa	0.016	-0.35	0.5	0.09
1928	Vitamin B12 ABC transporter, B12-binding component BtuF [Escherichia coli O157:H7 str. EDL933]	gi|667689762	29 kDa	0.049	0.41	0.019	-0.33
1929	Transcriptional regulator SlmA, TetR family [Escherichia coli O157:H7 str. EDL933]	gi|667694434	23 kDa	0.92	-0.15	0.25	-0.23
1930	Putative phosphatase YqaB [Escherichia coli O157:H7 str. EDL933]	gi|667693405	21 kDa	0.65	-0.07	0.23	-0.09
1931	Carbon-nitrogen hydrolase [Escherichia coli O157:H7 str. EDL933]	gi|667690291	29 kDa	0.0023	-0.28	0.00078	-0.9
1932	putative glutathione S-transferase, YfcF -like protein [Escherichia coli O157:H7 str. EDL933]	gi|667693021	24 kDa	0.055	-0.22	0.0039	0.73
1933	Gamma-glutamyltranspeptidase [Escherichia coli O157:H7 str. EDL933]	gi|667694190	62 kDa	0.15	-0.53	0.15	0.48
1934	Positive regulator of CheA protein activity (CheW) [Escherichia coli O157:H7 str. EDL933]	gi|667692424	18 kDa	0.01	0.94	0.42	0.29
1935	hypothetical protein EDL933_3048 [Escherichia coli O157:H7 str. EDL933]	gi|667692606	30 kDa	0.15	-0.24	0.15	-0.17
1936	GI:254796051 |[Escherichia coli O157:H7 str. TW14359]|TW14359|hypothetical protein|534|NC_013008(5528136):5135480-5136013:1 ^,GeneID:8219693^ Escherichia coli O157:H7 str. TW14359 chromosome, complete genome.|neighbours:GI:254796050(1),GI:254796052(	GI:254796051	?	0.0023	0.69	0.0016	0.72
1937	Protein yciE [Escherichia coli O157:H7 str. EDL933]	gi|667691431	19 kDa	0.17	-0.17	0.0023	0.72
1938	a protein of unknown function perhaps involved in purine metabolism [Escherichia coli O157:H7 str. EDL933]	gi|667691380	23 kDa	0.00078	-0.63	0.046	0.26
1939	5'-nucleotidase YjjG [Escherichia coli O157:H7 str. EDL933]	gi|667695244	25 kDa	0.15	-0.27	0.043	-0.25
1940	Putative sensory histidine kinase YfhA [Escherichia coli O157:H7 str. EDL933]	gi|667693270	49 kDa	0.45	0.06	0.71	-0.06
1941	Uncharacterized protein YfaD [Escherichia coli O157:H7 str. EDL933]	gi|667694151	33 kDa	0.083	-0.22	0.15	0.07
1942	putative glutathione S-transferase, YfcG-like protein [Escherichia coli O157:H7 str. EDL933]	gi|667693022	24 kDa	0.34	-0.14	0.15	0.19
1943	Putative ABC transporter ATP-binding protein [Escherichia coli O157:H7 str. EDL933]	gi|667692904	59 kDa	0.15	0.24	1	0.11
1944	ABC-type multidrug transport system, permease component [Escherichia coli O157:H7 str. EDL933]	gi|667694258	101 kDa	0.77	0.13	0.043	-0.78
1945	Phage protein [Escherichia coli O157:H7 str. EDL933]	gi|667692800	69 kDa	0.52	-0.11	0.34	-0.16
1946	hypothetical protein EDL933_3811 [Escherichia coli O157:H7 str. EDL933]	gi|667693361	63 kDa	0.39	0.28	0.39	0.3
1947	Transcriptional regulator [Escherichia coli O157:H7 str. EDL933]	gi|667689904	33 kDa	0.11	-0.24	0.2	0.09
1948	Putative Dihydrolipoamide dehydrogenase [Escherichia coli O157:H7 str. EDL933]	gi|667689941	48 kDa	0.29	-0.24	1	0.01
1949	2-hydroxy-3-oxopropionate reductase [Escherichia coli O157:H7 str. EDL933]	gi|667690189	31 kDa	0.75	-0.3	0.11	0.15
1950	hypothetical protein EDL933_0623 [Escherichia coli O157:H7 str. EDL933]	gi|667690216	33 kDa	0.29	0.1	0.94	-0.08
1951	Membrane protein YcjF [Escherichia coli O157:H7 str. EDL933]	gi|667691935	39 kDa	0.77	0.05	0.043	-0.22
1952	Di/tripeptide permease DtpA [Escherichia coli O157:H7 str. EDL933]	gi|667692153	54 kDa	0.83	0.01	0.059	-0.22
1953	Putative mannosyl-3-phosphoglycerate phosphatase [Escherichia coli O157:H7 str. EDL933]	gi|667692520	30 kDa	0.34	-0.17	0.074	0.64
1954	Type III secretion cytoplasmic ATP synthase [Escherichia coli O157:H7 str. EDL933]	gi|667694489	49 kDa	0.29	0.07	0.059	-0.31
1955	hypothetical protein EDL933_1717 [Escherichia coli O157:H7 str. EDL933]	gi|667691296	22 kDa	0.52	-0.05	0.63	0.03
1956	Xylose ABC transporter, periplasmic xylose-binding protein XylF [Escherichia coli O157:H7 str. EDL933]	gi|667694363	36 kDa	0.0032	0.37	0.5	-0.03
1957	Glycerol dehydrogenase [Escherichia coli O157:H7 str. EDL933]	gi|667690264	39 kDa	0.36	-0.24	0.55	-0.14
1958	Rhodanese-related sulfurtransferase [Escherichia coli O157:H7 str. EDL933]	gi|667693379	18 kDa	0.2	-0.16	0.42	-0.11
1959	Helicase PriA essential for oriC/DnaA-independent DNA replication [Escherichia coli O157:H7 str. EDL933]	gi|667694797	82 kDa	0.53	-0.19	0.34	-0.28
1960	GI:254794003 |[Escherichia coli O157:H7 str. TW14359]|TW14359|phage-related repressor protein|615|NC_013008(5528136):2930156-2930770:1 ^,GeneID:8217547^ Escherichia coli O157:H7 str. TW14359 chromosome, complete genome.|neighbours:GI:254794002(-1),G	GI:254794003	?	0.0025	0.77	0.028	0.51
1961	Putative periplasmic protein YibQ [Escherichia coli O157:H7 str. EDL933]	gi|667694410	35 kDa	0.92	0.08	0.074	-0.27
1962	Head decoration protein [Escherichia coli O157:H7 str. EDL933]	gi|667691409 (+1)	12 kDa	0.75	0.23	0.52	0.22
1963	Lysophospholipase L2 [Escherichia coli O157:H7 str. EDL933]	gi|667694677	39 kDa	0.75	-0.07	0.63	-0.06
1964	hypothetical protein EDL933_0071 [Escherichia coli O157:H7 str. EDL933]	gi|667689670	18 kDa	0.021	0.3	0.14	-0.19
1965	YbbM seven transmembrane helix protein [Escherichia coli O157:H7 str. EDL933]	gi|667690174	28 kDa	0.036	0.32	0.036	-0.34
1966	YaeQ protein [Escherichia coli O157:H7 str. EDL933]	gi|667689795	18 kDa	0.15	0.99	0.2	1
1967	Putative cytoplasmic protein [Escherichia coli O157:H7 str. EDL933]	gi|667690236	14 kDa	0.75	0.04	0.016	-0.43
1968	Phage protein [Escherichia coli O157:H7 str. EDL933]	gi|667691294	17 kDa	0.56	0.27	0.021	1.22
1969	CDP-diacylglycerol pyrophosphatase [Escherichia coli O157:H7 str. EDL933]	gi|667694777	28 kDa	0.77	0	0.56	-0.22
1970	Putative transport system permease protein [Escherichia coli O157:H7 str. EDL933]	gi|667692495	44 kDa	1	-0.07	0.77	-0.21
1971	Putative LysR-family transcriptional regulator YidZ [Escherichia coli O157:H7 str. EDL933]	gi|667694567	37 kDa	0.6	0.04	0.92	-0.14
1972	hypothetical protein EDL933_3226 [Escherichia coli O157:H7 str. EDL933]	gi|667692783	11 kDa	0.021	0.59	0.021	1.72
1973	Apolipoprotein N-acyltransferase [Escherichia coli O157:H7 str. EDL933]	gi|667690327	57 kDa	0.75	0.14	0.83	-0.04
1974	BarA sensory histidine kinase (VarS, GacS) [Escherichia coli O157:H7 str. EDL933]	gi|667693510	102 kDa	0.083	-0.34	1	-0.14
1975	Programmed cell death toxin MazF [Escherichia coli O157:H7 str. EDL933]	gi|667693506	12 kDa	0.77	0.15	0.15	-0.21
1976	Type III secretion system EscD protein [Escherichia coli O157:H7 str. EDL933]	gi|667694478	45 kDa	0.083	1.21	0.25	-0.24
1977	UDP-galactose:(galactosyl) LPS alpha1,2-galactosyltransferase WaaW [Escherichia coli O157:H7 str. EDL933]	gi|667694420	40 kDa	0.56	0.1	0.77	0.1
1978	Major curlin subunit precursor CsgA [Escherichia coli O157:H7 str. EDL933]	gi|667691196	15 kDa	0.021	-0.99	0.15	-0.31
1979	Glyoxylate carboligase [Escherichia coli O157:H7 str. EDL933]	gi|667690187	65 kDa	0.82	0.04	0.0082	0.45
1980	putative tonB-dependent receptor yncD precursor [Escherichia coli O157:H7 str. EDL933]	gi|667691776	74 kDa	0.15	-0.73	0.77	-0.15
1981	Anhydro-N-acetylmuramic acid kinase [Escherichia coli O157:H7 str. EDL933]	gi|667692159	40 kDa	0.019	-0.29	0.082	-0.19
1982	Ethanolamine utilization polyhedral-body-like protein EutM [Escherichia coli O157:H7 str. EDL933]	gi|667693162	10 kDa	1	-0.27	0.39	-0.44
1983	Transcriptional regulator, TetR family [Escherichia coli O157:H7 str. EDL933]	gi|667691268	23 kDa	0.021	-0.74	0.043	0.44
1984	NADH-ubiquinone oxidoreductase chain I [Escherichia coli O157:H7 str. EDL933]	gi|667692999	21 kDa	0.021	1.02	0.25	-0.23
1985	Phosphoethanolamine transferase specific for the outer Kdo residue of lipopolysaccharide [Escherichia coli O157:H7 str. EDL933]	gi|667694339	64 kDa	0.77	-0.15	0.021	-0.52
1986	Paraquat-inducible protein B [Escherichia coli O157:H7 str. EDL933]	gi|667690804	21 kDa	0.0019	0.29	0.76	-0.05
1987	D-mannonate oxidoreductase [Escherichia coli O157:H7 str. EDL933]	gi|667691670	54 kDa	0.0065	-0.64	0.87	0
1988	Zinc transport protein ZntB [Escherichia coli O157:H7 str. EDL933]	gi|667691909	37 kDa	0.0032	0.27	0.5	-0.15
1989	hypothetical protein EDL933_3031 [Escherichia coli O157:H7 str. EDL933]	gi|667692589	21 kDa	0.53	0.19	0.0046	0.81
1990	Alkanesulfonate utilization operon LysR-family regulator CbI [Escherichia coli O157:H7 str. EDL933]	gi|667692615	36 kDa	0.083	0.43	0.021	-0.51
1991	Putative metal chaperone, involved in Zn homeostasis, GTPase family [Escherichia coli O157:H7 str. EDL933]	gi|667692897	36 kDa	0.074	-0.19	0.29	-0.11
1992	tRNA 5-methylaminomethyl-2-thiouridine synthase TusB [Escherichia coli O157:H7 str. EDL933]	gi|667694085	11 kDa	0.67	-0.14	0.21	-0.27
1993	N-acetyl-gamma-glutamyl-phosphate reductase [Escherichia coli O157:H7 str. EDL933]	gi|667694824	36 kDa	0.52	-0.08	0.0039	0.92
1994	putative transcription regulator [Escherichia coli O157:H7 str. EDL933]	gi|667695155	17 kDa	0.23	-0.22	0.094	0.38
1995	tonB-like membrane protein encoded within prophage CP-933N [Escherichia coli O157:H7 str. EDL933]	gi|667691867	12 kDa	0.01	-0.93	0.01	-0.86
1996	hypothetical protein EDL933_3138 [Escherichia coli O157:H7 str. EDL933]	gi|667692695	11 kDa	0.52	-0.05	0.055	-0.24
1997	Phage minor tail protein [Escherichia coli O157:H7 str. EDL933]	gi|667692780	15 kDa	0.036	0.97	0.059	0.91
1998	GI:254793876 |[Escherichia coli O157:H7 str. TW14359]|TW14359|tail fiber assembly protein|444|NC_013008(5528136):2814269-2814712:1 ^,GeneID:8217414^ Escherichia coli O157:H7 str. TW14359 chromosome, complete genome.|neighbours:GI:254793875(1),GI:254	GI:254793876	?	0.29	-0.2	0.07	0.22
[truncated: 244 more rows]

## Sheet: Culture supernatant
Quantifiable proteins in the culture supernatants of Escherichia coli O157:H7 Rafaela II (clade 8), 7.1 Anguil (clade 6) and EDL 933.
#	Identified Proteins	Accession Number	Molecular Weight	Mann-Whitney Test for 7.1 Anguil / EDL933 (p-value) 1	Log2 Fold Change of 7.1 Anguil / EDL9331	Mann-Whitney Test for Rafaela II / EDL933 (p-value)1	Log2 Fold Change of Rafaela II / EDL9331
1	Dipeptide-binding ABC transporter, periplasmic substrate-binding component [Escherichia coli O157:H7 str. EDL933]	gi|667694337	58 kDa	0.0001	-0.93	0.0001	-2.48
2	NAD-dependent glyceraldehyde-3-phosphate dehydrogenase [Escherichia coli O157:H7 str. EDL933]	gi|667692306	36 kDa	0.0001	-0.01	0.0089	-0.02
3	Secreted protein EspB [Escherichia coli O157:H7 str. EDL933]	gi|667694474	33 kDa	0.0001	-0.44	0.0001	-2.28
4	Enolase [Escherichia coli O157:H7 str. EDL933]	gi|667693503	46 kDa	0.53	-0.03	0.089	0.13
5	hypothetical protein EDL933_2196 [Escherichia coli O157:H7 str. EDL933]	gi|667691774	39 kDa	0.0001	-0.74	0.0001	-0.4
6	Per-activated serine protease autotransporter enterotoxin EspC [Escherichia coli O157:H7 str. EDL933]	gi|667695353	142 kDa	0.0001	1.56	0.0001	2.09
7	Heat shock protein 60 family chaperone GroEL [Escherichia coli O157:H7 str. EDL933]	gi|667695021	57 kDa	0.0001	0.95	0.0001	0.5
8	Flagellar biosynthesis protein FliC [Escherichia coli O157:H7 str. EDL933]	gi|667692489	60 kDa	0.0001	1.89	0.0001	1.76
9	Phosphoglycerate mutase [Escherichia coli O157:H7 str. EDL933]	gi|667690420	29 kDa	0.0001	-0.39	0.1	0.02
10	Chaperone protein DnaK [Escherichia coli O157:H7 str. EDL933]	gi|667689612	69 kDa	0.0001	-0.32	0.0052	-0.13
11	Phosphoglycerate kinase [Escherichia coli O157:H7 str. EDL933]	gi|667693674	41 kDa	0.01	-0.07	0.01	-0.06
12	Pyruvate formate-lyase [Escherichia coli O157:H7 str. EDL933]	gi|667690752	85 kDa	0.0001	0.6	0.0001	0.26
13	EspA protein [Escherichia coli O157:H7 str. EDL933]	gi|667694476	16 kDa	0.0001	-1.38	0.0001	-2.56
14	translocated intimin receptor Tir [Escherichia coli O157:H7 str. EDL933]	gi|667694481	58 kDa	0.0001	-1.18	0.0001	-2.53
15	Isocitrate dehydrogenase [NADP] [Escherichia coli O157:H7 str. EDL933]	gi|667691384	46 kDa	0.0001	-0.09	0.0001	0.16
16	Translation elongation factor G [Escherichia coli O157:H7 str. EDL933]	gi|667694082	78 kDa	0.0001	0.29	0.42	-0.02
17	Ferrous iron transport periplasmic protein EfeO, contains peptidase-M75 domain and (frequently) cupredoxin-like domain [Escherichia coli O157:H7 str. EDL933]	gi|667691029	41 kDa	0.0001	-1.12	0.0001	-0.24
18	Alcohol dehydrogenase [Escherichia coli O157:H7 str. EDL933]	gi|667691522	96 kDa	0.0001	1.36	0.0001	0.51
19	Colicin I receptor precursor [Escherichia coli O157:H7 str. EDL933]	gi|667692876	70 kDa	0.0001	-0.55	0.0001	0.67
20	Translation elongation factor Tu [Escherichia coli O157:H7 str. EDL933]	gi|667694081 (+1)	43 kDa	0.0001	0.86	0.0001	0.41
21	Translation elongation factor Ts [Escherichia coli O157:H7 str. EDL933]	gi|667689773	30 kDa	0.0001	-0.48	0.0001	-0.17
22	Oligopeptide ABC transporter, periplasmic oligopeptide-binding protein OppA [Escherichia coli O157:H7 str. EDL933]	gi|667691526	63 kDa	0.0001	-1.17	0.0001	-0.23
23	Pyruvate dehydrogenase E1 component [Escherichia coli O157:H7 str. EDL933]	gi|667689715	100 kDa	0.0001	0.52	0.0001	0.21
24	LSU ribosomal protein L7/L12 (P1/P2) [Escherichia coli O157:H7 str. EDL933]	gi|667694846	12 kDa	0.0001	-0.39	0.66	0.01
25	SSU ribosomal protein S1p [Escherichia coli O157:H7 str. EDL933]	gi|667690760	61 kDa	0.00038	0.21	0.14	0.07
26	Ketol-acid reductoisomerase [Escherichia coli O157:H7 str. EDL933]	gi|667694625	54 kDa	0.0001	0.67	0.0001	0.34
27	Alkyl hydroperoxide reductase protein C [Escherichia coli O157:H7 str. EDL933]	gi|667690270	21 kDa	0.0001	-0.26	0.011	-0.07
28	Phosphoenolpyruvate-protein phosphotransferase of PTS system [Escherichia coli O157:H7 str. EDL933]	gi|667693131	64 kDa	0.0001	0.14	0.5	0.03
29	Serine hydroxymethyltransferase [Escherichia coli O157:H7 str. EDL933]	gi|667693266	45 kDa	0.0022	0.23	0.016	0.17
30	DNA-directed RNA polymerase beta subunit [Escherichia coli O157:H7 str. EDL933]	gi|667694847	151 kDa	0.0001	1.18	0.0001	0.51
31	Transketolase [Escherichia coli O157:H7 str. EDL933]	gi|667693688	72 kDa	0.0038	0.24	0.0001	-0.18
32	Molybdenum ABC transporter, periplasmic molybdenum-binding protein ModA [Escherichia coli O157:H7 str. EDL933]	gi|667690429	27 kDa	0.022	-0.68	0.25	-0.16
33	Protease VII (Omptin) precursor [Escherichia coli O157:H7 str. EDL933]	gi|667691439	36 kDa	0.0001	-2.39	0.0001	-0.39
34	Fructose-bisphosphate aldolase class II [Escherichia coli O157:H7 str. EDL933]	gi|667693673	39 kDa	0.0012	-0.15	0.085	-0.05
35	Outer membrane protein A precursor [Escherichia coli O157:H7 str. EDL933]	gi|667690810	38 kDa	0.023	0.28	0.025	0.15
36	Cystine ABC transporter, periplasmic cystine-binding protein FliY [Escherichia coli O157:H7 str. EDL933]	gi|667692485	29 kDa	0.0001	-1.23	0.026	0.15
37	TonB-dependent hemin , ferrichrome receptor [Escherichia coli O157:H7 str. EDL933]	gi|667694284	72 kDa	0.0001	-0.65	0.0001	0.2
38	Cell division trigger factor [Escherichia coli O157:H7 str. EDL933]	gi|667690103	48 kDa	0.38	-0.02	0.036	0.12
39	Glutamate decarboxylase [Escherichia coli O157:H7 str. EDL933]	gi|667691726	53 kDa	0.013	0.63	0.057	0.27
40	Pyruvate kinase [Escherichia coli O157:H7 str. EDL933]	gi|667692196	51 kDa	0.25	0.04	0.0001	0.15
41	ABC transporter, periplasmic spermidine putrescine-binding protein PotD [Escherichia coli O157:H7 str. EDL933]	gi|667691278	39 kDa	0.0001	-0.68	0.0001	0.57
42	DNA-directed RNA polymerase beta' subunit [Escherichia coli O157:H7 str. EDL933]	gi|667694848	155 kDa	0.0001	1.34	0.0001	0.38
43	Dihydrolipoamide acetyltransferase component of pyruvate dehydrogenase complex [Escherichia coli O157:H7 str. EDL933]	gi|667689716	66 kDa	0.0001	0.72	0.0001	0.34
44	TonB-dependent receptor [Escherichia coli O157:H7 str. EDL933]	gi|667690245	82 kDa	0.0001	-0.6	0.0001	-0.31
45	Putative OMR family iron-siderophore receptor precursor [Escherichia coli O157:H7 str. EDL933]	gi|667691258	81 kDa	0.0001	-1.84	0.58	0.06
46	Triosephosphate isomerase [Escherichia coli O157:H7 str. EDL933]	gi|667694778	27 kDa	0.00015	-0.23	0.00054	-0.26
47	Inorganic pyrophosphatase [Escherichia coli O157:H7 str. EDL933]	gi|667695103	20 kDa	0.0001	-0.51	0.43	0.02
48	Aspartate aminotransferase [Escherichia coli O157:H7 str. EDL933]	gi|667690777	44 kDa	0.49	0.11	0.25	-0.01
49	Periplasmic thiol:disulfide interchange protein DsbA [Escherichia coli O157:H7 str. EDL933]	gi|667694705	23 kDa	0.0001	-0.95	0.031	-0.09
50	Dihydrolipoamide dehydrogenase of pyruvate dehydrogenase complex [Escherichia coli O157:H7 str. EDL933]	gi|667689717	53 kDa	0.0001	0.26	0.3	0.08
51	Lipoprotein, ToxR-activated, TagA [Escherichia coli O157:H7 str. EDL933]	gi|667695363	98 kDa	0.0001	2.14	0.0001	0.75
52	ClpB protein [Escherichia coli O157:H7 str. EDL933]	gi|667693306	96 kDa	0.0001	0.26	0.17	-0.01
53	Phosphoribosylformylglycinamidine synthase, synthetase subunit [Escherichia coli O157:H7 str. EDL933]	gi|667693273	141 kDa	0.08	0.09	0.0001	0.17
54	Phosphotransferase system, phosphocarrier protein HPr [Escherichia coli O157:H7 str. EDL933]	gi|667693130	9 kDa	0.0014	-0.33	0.65	0.07
55	Colicin I receptor precursor [Escherichia coli O157:H7 str. EDL933]	gi|667690671 (+1)	74 kDa	0.0001	-1.15	0.0001	-1.19
56	Chaperone protein HtpG [Escherichia coli O157:H7 str. EDL933]	gi|667690143	71 kDa	0.0001	0.32	0.24	-0.01
57	Transaldolase [Escherichia coli O157:H7 str. EDL933]	gi|667689607	33 kDa	0.0001	-0.14	0.0001	-0.44
58	6-phosphogluconate dehydrogenase, decarboxylating [Escherichia coli O157:H7 str. EDL933]	gi|667692658	51 kDa	0.0001	-0.54	0.0001	-0.3
59	DNA-binding protein H-NS [Escherichia coli O157:H7 str. EDL933]	gi|667691519	16 kDa	0.00083	0.43	0.0015	0.29
60	conserved phage protein [Escherichia coli O157:H7 str. EDL933]	gi|667690986	45 kDa	0.0001	2.61	0.51	0
61	Carbamoyl-phosphate synthase large chain [Escherichia coli O157:H7 str. EDL933]	gi|667689632	118 kDa	0.0001	0.79	0.0001	0.44
62	Cysteine synthase [Escherichia coli O157:H7 str. EDL933]	gi|667693128	34 kDa	0.0001	0.47	0.0001	0.39
63	IMP cyclohydrolase [Escherichia coli O157:H7 str. EDL933]	gi|667694868	57 kDa	0.0072	0.16	0.0001	0.37
64	5-methyltetrahydropteroyltriglutamate-- homocysteine methyltransferase [Escherichia coli O157:H7 str. EDL933]	gi|667694681	85 kDa	0.0001	1.68	0.0001	1.05
65	PTS system, glucose-specific IIA component [Escherichia coli O157:H7 str. EDL933]	gi|667693132	18 kDa	0.0001	-0.95	0.0001	-0.73
66	ATP synthase beta chain [Escherichia coli O157:H7 str. EDL933]	gi|667694592	50 kDa	0.0001	0.57	0.0001	0.18
67	Tellurium resistance protein TerD [Escherichia coli O157:H7 str. EDL933]	gi|667690668 (+1)	20 kDa	0.00012	-0.23	0.0001	-1.19
68	ATP synthase alpha chain [Escherichia coli O157:H7 str. EDL933]	gi|667694594	55 kDa	0.0001	0.72	0.0001	0.24
69	Inosine-5'-monophosphate dehydrogenase [Escherichia coli O157:H7 str. EDL933]	gi|667693216	55 kDa	0.0001	0.53	0.0001	0.7
70	LSU ribosomal protein L1p (L10Ae) [Escherichia coli O157:H7 str. EDL933]	gi|667694844	25 kDa	0.00026	0.27	0.0001	0.46
71	Phosphoserine aminotransferase [Escherichia coli O157:H7 str. EDL933]	gi|667690756	40 kDa	0.038	-0.01	0.19	-0.05
72	Glucose-6-phosphate isomerase [Escherichia coli O157:H7 str. EDL933]	gi|667694890	62 kDa	0.83	0.03	0.024	-0.1
73	Glutamine synthetase type I [Escherichia coli O157:H7 str. EDL933]	gi|667694719	52 kDa	0.0001	0.31	0.0001	-0.26
74	Acyl carrier protein [Escherichia coli O157:H7 str. EDL933]	gi|667691250	9 kDa	0.0001	-0.38	0.0001	0.42
75	Alanyl-tRNA synthetase [Escherichia coli O157:H7 str. EDL933]	gi|667693408	92 kDa	0.0001	0.5	0.028	-0.04
76	Polyribonucleotide nucleotidyltransferase [Escherichia coli O157:H7 str. EDL933]	gi|667693932	77 kDa	0.0001	0.17	0.0001	0.2
77	Phage protein [Escherichia coli O157:H7 str. EDL933]	gi|667691006	308 kDa	0.0001	1.26	0.0001	0.95
78	Phage protein [Escherichia coli O157:H7 str. EDL933]	gi|667692800	69 kDa	0.2	0.19	0.26	-0.45
79	Chaperone HdeA [Escherichia coli O157:H7 str. EDL933]	gi|667694296	12 kDa	0.18	0.23	0.45	-0.12
80	Glutamine ABC transporter, periplasmic glutamine-binding protein [Escherichia coli O157:H7 str. EDL933]	gi|667690526	27 kDa	0.0001	-1.43	0.0001	-1.12
81	D-3-phosphoglycerate dehydrogenase [Escherichia coli O157:H7 str. EDL933]	gi|667693659	44 kDa	0.0001	0.48	0.003	0.24
82	Histidine ABC transporter, histidine-binding periplasmic protein precursor HisJ [Escherichia coli O157:H7 str. EDL933]	gi|667693030	28 kDa	0.0001	-1.04	0.0001	-0.36
83	Tellurium resistance protein TerD [Escherichia coli O157:H7 str. EDL933]	gi|667690667 (+1)	21 kDa	0.0001	-0.66	0.0001	-1.46
84	Phosphate acetyltransferase [Escherichia coli O157:H7 str. EDL933]	gi|667693017	77 kDa	0.0001	0.64	0.0001	0.35
85	LSU ribosomal protein L3p (L3e) [Escherichia coli O157:H7 str. EDL933]	gi|667694076	22 kDa	0.0001	0.3	0.0001	0.37
86	Outer membrane protein C precursor [Escherichia coli O157:H7 str. EDL933]	gi|667692938	41 kDa	0.0001	-0.91	0.32	-0.08
87	Heat shock protein 60 family co-chaperone GroES [Escherichia coli O157:H7 str. EDL933]	gi|667695020	10 kDa	0.0027	-0.18	0.0021	-0.22
88	Translation initiation factor 2 [Escherichia coli O157:H7 str. EDL933]	gi|667693936	97 kDa	0.0001	0.27	0.00082	-0.11
89	Aminoacyl-histidine dipeptidase (Peptidase D) [Escherichia coli O157:H7 str. EDL933]	gi|667689867	53 kDa	0.36	0.08	0.0011	-0.15
90	Arginine ABC transporter, periplasmic arginine-binding protein ArtI [Escherichia coli O157:H7 str. EDL933]	gi|667690588	27 kDa	0.0001	-1.05	0.0096	0.2
91	Thiol peroxidase, Tpx-type [Escherichia coli O157:H7 str. EDL933]	gi|667691933	18 kDa	0.38	-0.08	0.38	0.19
92	Manganese superoxide dismutase [Escherichia coli O157:H7 str. EDL933]	gi|667694766	23 kDa	0.0001	-0.96	0.0001	-0.54
93	Survival protein SurA precursor (Peptidyl-prolyl cis-trans isomerase SurA) [Escherichia coli O157:H7 str. EDL933]	gi|667689655	47 kDa	0.0001	-0.98	0.0001	-0.5
94	Uridine phosphorylase [Escherichia coli O157:H7 str. EDL933]	gi|667694683	27 kDa	0.0001	0.58	0.49	0.07
95	Hemin transport protein HmuS [Escherichia coli O157:H7 str. EDL933]	gi|667694283	39 kDa	0.28	0.09	0.32	-0.01
96	Ribonucleotide reductase of class Ia (aerobic), alpha subunit [Escherichia coli O157:H7 str. EDL933]	gi|667692950	86 kDa	0.0001	1.54	0.2	0.16
97	Outer membrane protein H precursor [Escherichia coli O157:H7 str. EDL933]	gi|667689782	18 kDa	0.0001	-1.05	0.0001	-0.26
98	Ribosome recycling factor [Escherichia coli O157:H7 str. EDL933]	gi|667689775	21 kDa	0.0001	-0.63	0.0001	-0.32
99	LSU ribosomal protein L9p [Escherichia coli O157:H7 str. EDL933]	gi|667695077	16 kDa	0.068	-0.11	0.027	0.13
100	Heat shock protein GrpE [Escherichia coli O157:H7 str. EDL933]	gi|667693325	22 kDa	0.079	-0.03	0.0064	0.22
101	GMP synthase [glutamine-hydrolyzing], amidotransferase subunit [Escherichia coli O157:H7 str. EDL933]	gi|667693215	59 kDa	0.0001	0.39	0.0001	0.62
102	Secreted protein EspD [Escherichia coli O157:H7 str. EDL933]	gi|667694475	39 kDa	0.47	0.13	0.0001	-1.72
103	Intimin [Escherichia coli O157:H7 str. EDL933]	gi|667694479	102 kDa	0.0001	0.38	0.0001	-1.55
104	LSU ribosomal protein L2p (L8e) [Escherichia coli O157:H7 str. EDL933]	gi|667694073	30 kDa	0.0001	1.02	0.0001	0.77
105	Protein ydgH precursor [Escherichia coli O157:H7 str. EDL933]	gi|667692121	34 kDa	0.0001	-0.64	0.0001	-0.26
106	Oligopeptidase A [Escherichia coli O157:H7 str. EDL933]	gi|667694272	77 kDa	0.0001	0.43	0.0001	0.16
107	Putative outer membrane protein [Escherichia coli O157:H7 str. EDL933]	gi|667690451	35 kDa	0.0001	-0.43	0.0001	-1.83
108	Pyruvate formate-lyase [Escherichia coli O157:H7 str. EDL933]	gi|667693295	14 kDa	0.026	-0.26	0.4	-0.07
109	Isoleucyl-tRNA synthetase [Escherichia coli O157:H7 str. EDL933]	gi|667689624	104 kDa	0.0001	0.76	0.94	0.02
110	PTS system, mannose-specific IIA component [Escherichia coli O157:H7 str. EDL933]	gi|667692349	35 kDa	0.4	-0.1	0.0001	-0.66
111	2,3-bisphosphoglycerate-independent phosphoglycerate mutase [Escherichia coli O157:H7 str. EDL933]	gi|667694408	56 kDa	0.0013	-0.13	0.0001	-0.21
112	Outer membrane protein assembly factor YaeT precursor [Escherichia coli O157:H7 str. EDL933]	gi|667689781	91 kDa	0.63	0.02	0.0001	0.32
113	Periplasmic hemin-binding protein [Escherichia coli O157:H7 str. EDL933]	gi|667694288	31 kDa	0.0001	-1.54	0.0001	-0.56
114	Ferric hydroxamate outer membrane receptor FhuA [Escherichia coli O157:H7 str. EDL933]	gi|667689754	82 kDa	0.0001	0.33	0.0001	0.72
115	SSU ribosomal protein S3p (S3e) [Escherichia coli O157:H7 str. EDL933]	gi|667694070	26 kDa	0.0001	0.5	0.0001	0.53
116	2',3'-cyclic-nucleotide 2'-phosphodiesterase [Escherichia coli O157:H7 str. EDL933]	gi|667695089	71 kDa	0.0001	-0.88	0.0001	-0.49
117	Adenylate kinase [Escherichia coli O157:H7 str. EDL933]	gi|667690145	26 kDa	0.53	-0.01	0.00023	0.27
118	Sulfate and thiosulfate binding protein CysP [Escherichia coli O157:H7 str. EDL933]	gi|667693139	38 kDa	0.0001	-1.04	0.1	0.13
119	Peptidyl-prolyl cis-trans isomerase PpiA precursor [Escherichia coli O157:H7 str. EDL933]	gi|667694106	20 kDa	0.0001	-0.89	0.95	0.01
120	tolB protein precursor, periplasmic protein involved in the tonb-independent uptake of group A colicins [Escherichia coli O157:H7 str. EDL933]	gi|667690412	46 kDa	0.0001	-0.82	0.0001	0.16
121	Alkyl hydroperoxide reductase protein F [Escherichia coli O157:H7 str. EDL933]	gi|667690271	57 kDa	0.002	-0.09	0.67	0
122	Xaa-Pro dipeptidase PepQ [Escherichia coli O157:H7 str. EDL933]	gi|667694697	50 kDa	0.0001	0.35	0.0001	0.29
123	Catalase [Escherichia coli O157:H7 str. EDL933]	gi|667694808	80 kDa	0.0001	0.39	0.39	0.13
124	Taurine-binding periplasmic protein TauA [Escherichia coli O157:H7 str. EDL933]	gi|667690021	34 kDa	0.0001	-0.6	0.0001	1.45
125	S-adenosylmethionine synthetase [Escherichia coli O157:H7 str. EDL933]	gi|667693696	42 kDa	0.0001	0.31	0.0001	0.5
126	Seryl-tRNA synthetase [Escherichia coli O157:H7 str. EDL933]	gi|667690743	48 kDa	0.0001	0.73	0.00084	0.28
127	Osmotically inducible protein C [Escherichia coli O157:H7 str. EDL933]	gi|667691738	15 kDa	0.0001	-0.44	0.0001	-0.62
128	Malate dehydrogenase [Escherichia coli O157:H7 str. EDL933]	gi|667693997	32 kDa	0.0001	-0.51	0.0001	-0.7
129	Phosphoglucomutase [Escherichia coli O157:H7 str. EDL933]	gi|667690353	58 kDa	0.64	0.07	0.0001	-0.29
130	Aerobic glycerol-3-phosphate dehydrogenase [Escherichia coli O157:H7 str. EDL933]	gi|667694168	57 kDa	0.0044	0.76	0.048	-0.43
131	UDP-sugar hydrolase [Escherichia coli O157:H7 str. EDL933]	gi|667690151	61 kDa	0.0001	-1.19	0.0001	-0.69
132	Thioredoxin [Escherichia coli O157:H7 str. EDL933]	gi|667694631	12 kDa	0.0001	-0.27	0.0001	0.4
133	Endoribonuclease L-PSP [Escherichia coli O157:H7 str. EDL933]	gi|667695123	14 kDa	0.0001	-1.09	0.0001	-0.76
134	Cysteine desulfurase, IscS subfamily [Escherichia coli O157:H7 str. EDL933]	gi|667693244	45 kDa	0.0001	0.41	0.056	0.1
135	FKBP-type peptidyl-prolyl cis-trans isomerase FkpA precursor [Escherichia coli O157:H7 str. EDL933]	gi|667694089	29 kDa	0.0001	-0.68	0.0001	-0.3
136	putative zinc protease pqqL [Escherichia coli O157:H7 str. EDL933]	gi|667691725	104 kDa	0.0001	-0.41	0.0001	0.67
137	Sulfate-binding protein Sbp [Escherichia coli O157:H7 str. EDL933]	gi|667694776	37 kDa	0.042	-0.81	0.046	0.21
138	2,3,4,5-tetrahydropyridine-2,6-dicarboxylate N-succinyltransferase [Escherichia coli O157:H7 str. EDL933]	gi|667689768	30 kDa	0.0001	-0.32	0.35	0.06
139	hypothetical protein EDL933_1400 [Escherichia coli O157:H7 str. EDL933]	gi|667690985	37 kDa	0.0001	3.62	0.22	0.69
140	DNA-directed RNA polymerase alpha subunit [Escherichia coli O157:H7 str. EDL933]	gi|667694051	37 kDa	0.0001	0.76	0.0001	0.53
141	Leucyl-tRNA synthetase [Escherichia coli O157:H7 str. EDL933]	gi|667690309	97 kDa	0.0001	1.02	0.0001	0.28
142	Glutamate Aspartate periplasmic binding protein precursor GltI [Escherichia coli O157:H7 str. EDL933]	gi|667690325	33 kDa	0.0001	-0.79	0.0001	-0.82
143	Phosphopentomutase [Escherichia coli O157:H7 str. EDL933]	gi|667695255	44 kDa	0.0048	-0.08	0.0001	-0.17
144	Glucans biosynthesis protein G precursor [Escherichia coli O157:H7 str. EDL933]	gi|667691203	53 kDa	0.0001	-0.48	0.0001	0.3
145	Aspartate-semialdehyde dehydrogenase [Escherichia coli O157:H7 str. EDL933]	gi|667694178	40 kDa	0.53	0.13	0.47	0.06
146	Maltose/maltodextrin ABC transporter, substrate binding periplasmic protein MalE [Escherichia coli O157:H7 str. EDL933]	gi|667694901	43 kDa	0.0001	-1.2	0.0001	-1.45
147	Enterobactin synthetase component F, serine activating enzyme [Escherichia coli O157:H7 str. EDL933]	gi|667690249	142 kDa	0.0001	1.21	0.00036	0.13
148	HtrA protease/chaperone protein [Escherichia coli O157:H7 str. EDL933]	gi|667689765	49 kDa	0.0001	-0.27	0.0001	-0.27
149	Peptidyl-prolyl cis-trans isomerase PpiB [Escherichia coli O157:H7 str. EDL933]	gi|667690203	18 kDa	0.0001	-0.22	0.00038	-0.15
150	SSU ribosomal protein S2p (SAe) [Escherichia coli O157:H7 str. EDL933]	gi|667689771	27 kDa	0.07	-0.04	0.0085	0.17
151	Periplasmic beta-glucosidase [Escherichia coli O157:H7 str. EDL933]	gi|667692842	83 kDa	0.0001	-0.54	0.15	-0.05
152	LSU ribosomal protein L10p (P0) [Escherichia coli O157:H7 str. EDL933]	gi|667694845	18 kDa	0.0001	0.42	0.0001	0.37
153	Phosphoribosylaminoimidazole-succinocarboxamide synthase [Escherichia coli O157:H7 str. EDL933]	gi|667693182	27 kDa	0.0001	0.65	0.0001	0.48
154	Lysyl-tRNA synthetase (class II) [Escherichia coli O157:H7 str. EDL933]	gi|667693635	58 kDa	0.00018	0.21	0.27	0.05
155	hypothetical protein EDL933_3458 [Escherichia coli O157:H7 str. EDL933]	gi|667693013	20 kDa	0.0039	-0.15	0.017	-0.05
156	TPR repeat containing exported protein [Escherichia coli O157:H7 str. EDL933]	gi|667690414	28 kDa	0.0001	-1.13	0.28	-0.05
157	Threonyl-tRNA synthetase [Escherichia coli O157:H7 str. EDL933]	gi|667692241	74 kDa	0.0001	0.73	0.26	0.07
158	Aspartyl-tRNA synthetase [Escherichia coli O157:H7 str. EDL933]	gi|667692402	64 kDa	0.00058	0.22	0.98	0.04
159	SSU ribosomal protein S4p (S9e) [Escherichia coli O157:H7 str. EDL933]	gi|667694052	23 kDa	0.0001	0.7	0.0001	0.45
160	LSU ribosomal protein L6p (L9e) [Escherichia coli O157:H7 str. EDL933]	gi|667694061	19 kDa	0.56	0.12	0.0001	0.34
161	4-hydroxy-2-oxoglutarate aldolase [Escherichia coli O157:H7 str. EDL933]	gi|667692385	22 kDa	0.0001	-0.47	0.0025	-0.18
162	Membrane alanine aminopeptidase N [Escherichia coli O157:H7 str. EDL933]	gi|667690782	99 kDa	0.0001	0.29	0.71	-0.02
163	Phosphoenolpyruvate carboxykinase [ATP] [Escherichia coli O157:H7 str. EDL933]	gi|667694142	60 kDa	0.0001	0.32	0.0001	-0.57
164	Protein ygiW precursor [Escherichia coli O157:H7 str. EDL933]	gi|667691618	12 kDa	0.0001	-3.31	0.0001	-3.4
165	LSU ribosomal protein L11p (L12e) [Escherichia coli O157:H7 str. EDL933]	gi|667694843	15 kDa	0.0029	0.25	0.00021	0.43
166	Ribonuclease E [Escherichia coli O157:H7 str. EDL933]	gi|667691240	118 kDa	0.0001	0.39	0.0001	0.7
167	Branched-chain amino acid ABC transporter, amino acid-binding protein [Escherichia coli O157:H7 str. EDL933]	gi|667694209	39 kDa	0.0001	-0.78	0.0001	-0.89
168	hypothetical protein YajQ [Escherichia coli O157:H7 str. EDL933]	gi|667690091	18 kDa	0.0001	-0.54	0.0001	-0.25
169	Malonyl CoA-acyl carrier protein transacylase [Escherichia coli O157:H7 str. EDL933]	gi|667691248	32 kDa	0.023	-0.39	0.37	0.01
170	Acetate kinase [Escherichia coli O157:H7 str. EDL933]	gi|667693016	43 kDa	0.0001	0.58	0.69	0.01
171	Glycyl-tRNA synthetase beta chain [Escherichia coli O157:H7 str. EDL933]	gi|667694355	77 kDa	0.0001	0.69	0.18	0.03
172	Glutaredoxin 2 [Escherichia coli O157:H7 str. EDL933]	gi|667691219	24 kDa	0.0001	-0.28	0.0001	0.66
173	Phosphoenolpyruvate carboxylase [Escherichia coli O157:H7 str. EDL933]	gi|667694822	99 kDa	0.0001	0.75	0.0001	0.36
174	Ribose ABC transport system, periplasmic ribose-binding protein RbsB [Escherichia coli O157:H7 str. EDL933]	gi|667694611	31 kDa	0.0001	-0.87	0.00019	0.49
175	LSU ribosomal protein L19p [Escherichia coli O157:H7 str. EDL933]	gi|667693318	13 kDa	0.0001	-0.38	0.00021	0.15
176	ATP-dependent protease La Type I [Escherichia coli O157:H7 str. EDL933]	gi|667690106	87 kDa	0.0001	0.51	0.0001	0.33
177	3-oxoacyl-[acyl-carrier-protein] synthase, KASI [Escherichia coli O157:H7 str. EDL933]	gi|667693045	43 kDa	0.00026	-0.16	0.0001	0.41
178	SSU ribosomal protein S8p (S15Ae) [Escherichia coli O157:H7 str. EDL933]	gi|667694062	14 kDa	0.00068	-0.31	0.0001	0.23
179	Peptidase B [Escherichia coli O157:H7 str. EDL933]	gi|667693236	46 kDa	0.52	0.05	0.92	0.02
180	Phage tail fiber protein [Escherichia coli O157:H7 str. EDL933]	gi|667690991	64 kDa	0.0001	2.37	0.42	0.01
181	ATP-dependent hsl protease ATP-binding subunit HslU [Escherichia coli O157:H7 str. EDL933]	gi|667694792	50 kDa	0.0001	0.53	0.0001	0.41
182	Galactose/methyl galactoside ABC transport system, D-galactose-binding periplasmic protein MglB [Escherichia coli O157:H7 str. EDL933]	gi|667692869	36 kDa	0.0001	-1.14	0.0001	-0.95
183	SSU ribosomal protein S7p (S5e) [Escherichia coli O157:H7 str. EDL933]	gi|667694083	18 kDa	0.0001	0.57	0.0001	0.44
184	LSU ribosomal protein L5p (L11e) [Escherichia coli O157:H7 str. EDL933]	gi|667694064	20 kDa	0.0001	0.5	0.0001	0.52
185	Carbamoyl-phosphate synthase small chain [Escherichia coli O157:H7 str. EDL933]	gi|667689631	41 kDa	0.015	0.14	0.00031	0.17
186	Pyruvate kinase [Escherichia coli O157:H7 str. EDL933]	gi|667692390	51 kDa	0.55	0.25	0.00016	0.41
187	Osmotically inducible protein OsmY [Escherichia coli O157:H7 str. EDL933]	gi|667695246	21 kDa	0.0001	-1.25	0.0001	1.13
188	Glucosamine--fructose-6-phosphate aminotransferase [isomerizing] [Escherichia coli O157:H7 str. EDL933]	gi|667694589	67 kDa	0.00024	0.27	0.013	-0.41
189	Phenylalanyl-tRNA synthetase beta chain [Escherichia coli O157:H7 str. EDL933]	gi|667692235	87 kDa	0.0001	0.96	0.88	-0.02
190	6-phosphofructokinase [Escherichia coli O157:H7 str. EDL933]	gi|667694774	35 kDa	0.0001	0.48	0.0001	0.45
191	Protein yceI precursor [Escherichia coli O157:H7 str. EDL933]	gi|667691211	21 kDa	0.0001	-0.73	0.0001	0.34
192	NADP-specific glutamate dehydrogenase [Escherichia coli O157:H7 str. EDL933]	gi|667692284	49 kDa	0.0001	0.32	0.0001	0.18
193	Cell division protein FtsH [Escherichia coli O157:H7 str. EDL933]	gi|667693945	71 kDa	0.0001	0.23	0.0001	0.3
194	Thioredoxin reductase [Escherichia coli O157:H7 str. EDL933]	gi|667690737	35 kDa	0.66	0.1	0.0083	-0.12
195	ATP synthase gamma chain [Escherichia coli O157:H7 str. EDL933]	gi|667694593	32 kDa	0.0001	0.54	0.0001	0.17
196	Valyl-tRNA synthetase [Escherichia coli O157:H7 str. EDL933]	gi|667695137	108 kDa	0.0001	0.87	0.065	0.07
197	Deoxyribose-phosphate aldolase [Escherichia coli O157:H7 str. EDL933]	gi|667695253	28 kDa	0.0001	-0.6	0.0001	-0.14
198	Ferric enterobactin-binding periplasmic protein FepB [Escherichia coli O157:H7 str. EDL933]	gi|667690255	34 kDa	0.0001	-0.85	0.91	0.02
199	Glutaminyl-tRNA synthetase [Escherichia coli O157:H7 str. EDL933]	gi|667690343	64 kDa	0.0001	0.35	0.004	0.15
200	Ribose 5-phosphate isomerase A [Escherichia coli O157:H7 str. EDL933]	gi|667693661	23 kDa	0.0001	-0.28	0.22	-0.1
201	Adenylosuccinate synthetase [Escherichia coli O157:H7 str. EDL933]	gi|667695052	47 kDa	0.0001	0.77	0.0001	0.25
202	Asparaginyl-tRNA synthetase [Escherichia coli O157:H7 str. EDL933]	gi|667690779	53 kDa	0.0027	0.14	0.011	0.09
203	Oxygen-insensitive NAD(P)H nitroreductase [Escherichia coli O157:H7 str. EDL933]	gi|667690235	24 kDa	0.0001	-0.7	0.0001	-0.2
204	DNA-binding protein HU-alpha [Escherichia coli O157:H7 str. EDL933]	gi|667694861	10 kDa	0.0001	0.56	0.05	0.23
205	Methionyl-tRNA synthetase [Escherichia coli O157:H7 str. EDL933]	gi|667692743	76 kDa	0.0001	0.56	0.0001	0.2
206	Thiol:disulfide interchange protein DsbC [Escherichia coli O157:H7 str. EDL933]	gi|667693639	26 kDa	0.0001	-0.75	0.037	-0.1
207	SSU ribosomal protein S5p (S2e) [Escherichia coli O157:H7 str. EDL933]	gi|667694059	18 kDa	0.0001	0.37	0.16	-0.03
208	Branched-chain amino acid ABC transporter, amino acid-binding protein [Escherichia coli O157:H7 str. EDL933]	gi|667694204	39 kDa	0.0001	-0.94	0.0001	-0.43
209	Glutamyl-tRNA synthetase [Escherichia coli O157:H7 str. EDL933]	gi|667693120	54 kDa	0.11	-0.07	0.0001	0.24
210	Tellurium resistance protein TerD [Escherichia coli O157:H7 str. EDL933]	gi|667690663 (+1)	21 kDa	0.0001	0.75	0.00028	-0.31
211	ABC transporter, ATP-binding protein [Escherichia coli O157:H7 str. EDL933]	gi|667695263	62 kDa	0.0001	0.52	0.0001	0.29
212	Carbonic anhydrase [Escherichia coli O157:H7 str. EDL933]	gi|667689728	25 kDa	0.0001	-0.23	0.32	0.03
213	Shiga-like toxin II subunit B precursor [Escherichia coli O157:H7 str. EDL933]	gi|667690969	10 kDa	0.0001	3.7	0.0001	3.62
214	LSU ribosomal protein L24p (L26e) [Escherichia coli O157:H7 str. EDL933]	gi|667694065	11 kDa	0.088	0.16	0.00071	0.33
215	Thymidine phosphorylase [Escherichia coli O157:H7 str. EDL933]	gi|667695254	47 kDa	0.0037	-0.12	0.019	-0.07
216	Purine nucleoside phosphorylase [Escherichia coli O157:H7 str. EDL933]	gi|667695256	26 kDa	0.055	0.26	0.017	-0.1
217	Aconitate hydratase 2 [Escherichia coli O157:H7 str. EDL933]	gi|667689719	91 kDa	0.0001	0.68	0.0057	0.12
218	Phosphoribosylamine--glycine ligase [Escherichia coli O157:H7 str. EDL933]	gi|667694867	46 kDa	0.2	0.13	0.0047	0.31
219	Glutathione reductase [Escherichia coli O157:H7 str. EDL933]	gi|667694274	49 kDa	0.047	-0.06	0.051	-0.08
220	DNA gyrase subunit A [Escherichia coli O157:H7 str. EDL933]	gi|667692947	97 kDa	0.0001	1.45	0.0001	0.6
221	Peptidyl-prolyl cis-trans isomerase PpiD [Escherichia coli O157:H7 str. EDL933]	gi|667690108	68 kDa	0.67	0.06	0.0001	-0.44
222	Aspartate ammonia-lyase [Escherichia coli O157:H7 str. EDL933]	gi|667695016	52 kDa	0.0001	0.61	0.0001	-0.28
223	Shiga-like toxin II subunit A precursor [Escherichia coli O157:H7 str. EDL933]	gi|667690968	36 kDa	0.0001	1.32	0.0001	1.2
224	Putative tail component of prophage CP-933K [Escherichia coli O157:H7 str. EDL933]	gi|667691652 (+1)	26 kDa	0.0001	0.78	0.0001	1.49
225	2-amino-3-ketobutyrate coenzyme A ligase [Escherichia coli O157:H7 str. EDL933]	gi|667694413	43 kDa	0.0022	0.28	0.0096	0.13
226	Branched-chain amino acid aminotransferase [Escherichia coli O157:H7 str. EDL933]	gi|667694621	34 kDa	0.0001	0.52	0.0001	0.41
227	DNA-damage-inducible protein I [Escherichia coli O157:H7 str. EDL933]	gi|667692763	9 kDa	0.0001	-0.87	0.0001	-0.94
228	Thiol peroxidase, Bcp-type [Escherichia coli O157:H7 str. EDL933]	gi|667693186	18 kDa	0.69	0.21	0.00099	0.19
229	SSU ribosomal protein S9p (S16e) [Escherichia coli O157:H7 str. EDL933]	gi|667693991	15 kDa	0.00038	0.39	0.026	0.2
230	Protein yifE [Escherichia coli O157:H7 str. EDL933]	gi|667694617	13 kDa	0.0014	0.41	0.028	0.23
231	Dihydrodipicolinate synthase [Escherichia coli O157:H7 str. EDL933]	gi|667693184	31 kDa	0.06	-0.06	0.0039	-0.22
232	Transcription termination protein NusA [Escherichia coli O157:H7 str. EDL933]	gi|667693937	55 kDa	0.0001	0.32	0.00048	0.24
233	DNA polymerase I [Escherichia coli O157:H7 str. EDL933]	gi|667694710	103 kDa	0.0001	0.18	0.0001	0.15
234	Glycine dehydrogenase [decarboxylating] (glycine cleavage system P protein) [Escherichia coli O157:H7 str. EDL933]	gi|667693649	104 kDa	0.0001	0.74	0.71	-0.15
235	Arginyl-tRNA synthetase [Escherichia coli O157:H7 str. EDL933]	gi|667692412	65 kDa	0.0001	0.25	0.0003	0.21
236	Antigen 43 precursor [Escherichia coli O157:H7 str. EDL933]	gi|667690713	92 kDa	0.0001	-0.64	0.0001	0.54
237	Succinyl-CoA ligase [ADP-forming] beta chain [Escherichia coli O157:H7 str. EDL933]	gi|667690389	41 kDa	0.0001	0.89	0.0085	-0.15
238	Flagellar hook-associated protein FlgK [Escherichia coli O157:H7 str. EDL933]	gi|667691238	58 kDa	0.0001	0.95	0.0001	1.87
239	Periplasmic protein related to spheroblast formation [Escherichia coli O157:H7 str. EDL933]	gi|667692265	18 kDa	0.12	-0.07	0.00055	-0.18
240	NADP-dependent malic enzyme [Escherichia coli O157:H7 str. EDL933]	gi|667693168	82 kDa	0.0001	0.9	0.00042	-0.19
241	Ribonucleotide reductase of class Ia (aerobic), beta subunit [Escherichia coli O157:H7 str. EDL933]	gi|667692951	46 kDa	0.0001	0.88	0.0034	-0.09
242	CTP synthase [Escherichia coli O157:H7 str. EDL933]	gi|667693504	60 kDa	0.0001	0.5	0.0056	0.18
243	Phosphoglucosamine mutase [Escherichia coli O157:H7 str. EDL933]	gi|667693943	48 kDa	0.0001	0.58	0.8	0.03
244	Flagellar hook-associated protein FlgL [Escherichia coli O157:H7 str. EDL933]	gi|667691239	34 kDa	0.0001	0.85	0.0001	1.89
245	RecA protein [Escherichia coli O157:H7 str. EDL933]	gi|667693411	38 kDa	0.0001	1.26	0.081	0.11
246	Enoyl-[acyl-carrier-protein] reductase [NADH] [Escherichia coli O157:H7 str. EDL933]	gi|667691974	28 kDa	0.17	0.11	0.28	-0.1
247	DNA topoisomerase I [Escherichia coli O157:H7 str. EDL933]	gi|667691992	97 kDa	0.0001	0.39	0.0001	0.15
248	GDP-mannose 4,6-dehydratase [Escherichia coli O157:H7 str. EDL933]	gi|667692663	42 kDa	0.0001	0.43	0.0001	0.24
249	Type I secretion outer membrane protein, TolC precursor [Escherichia coli O157:H7 str. EDL933]	gi|667693802	54 kDa	0.073	-0.11	0.0001	0.33
250	LSU ribosomal protein L13p (L13Ae) [Escherichia coli O157:H7 str. EDL933]	gi|667693992	16 kDa	0.00012	0.43	0.0001	0.49
251	LSU ribosomal protein L4p (L1e) [Escherichia coli O157:H7 str. EDL933]	gi|667694075	22 kDa	0.013	0.23	0.0001	0.53
252	Prolyl-tRNA synthetase, bacterial type [Escherichia coli O157:H7 str. EDL933]	gi|667689799	64 kDa	0.0001	0.4	0.0001	0.3
253	Outer membrane lipoprotein carrier protein LolA [Escherichia coli O157:H7 str. EDL933]	gi|667690741	22 kDa	0.0001	-0.72	0.0001	-0.34
254	Phosphoenolpyruvate synthase [Escherichia coli O157:H7 str. EDL933]	gi|667692223	87 kDa	0.0001	0.53	0.0001	-0.48
255	LSU ribosomal protein L15p (L27Ae) [Escherichia coli O157:H7 str. EDL933]	gi|667694057	15 kDa	0.0001	0.52	0.0001	0.72
256	Outer membrane protein F precursor [Escherichia coli O157:H7 str. EDL933]	gi|667690778	39 kDa	0.0001	-0.55	0.012	0.36
257	Outer membrane protein NlpB, lipoprotein component of the protein assembly complex (forms a complex with YaeT, YfiO, and YfgL) [Escherichia coli O157:H7 str. EDL933]	gi|667693183	37 kDa	0.0001	-0.38	0.044	-0.08
258	Glucose-6-phosphate 1-dehydrogenase [Escherichia coli O157:H7 str. EDL933]	gi|667692387	56 kDa	0.0047	0.16	0.62	-0.01
259	Dihydrolipoamide succinyltransferase component (E2) of 2-oxoglutarate dehydrogenase complex [Escherichia coli O157:H7 str. EDL933]	gi|667690388	44 kDa	0.0001	0.76	0.25	-0.09
260	2-Keto-3-deoxy-D-manno-octulosonate-8-phosphate synthase [Escherichia coli O157:H7 str. EDL933]	gi|667691498	31 kDa	0.56	-0.04	0.0001	0.31
261	Proteinase inhibitor I11, ecotin precursor [Escherichia coli O157:H7 str. EDL933]	gi|667692932	18 kDa	0.0001	-0.61	0.015	-0.24
262	LSU ribosomal protein L22p (L17e) [Escherichia coli O157:H7 str. EDL933]	gi|667694071	12 kDa	0.035	0.26	0.28	0.11
263	Universal stress protein A [Escherichia coli O157:H7 str. EDL933]	gi|667694268	16 kDa	0.61	0.01	0.0013	-0.25
264	Outer membrane protein Imp, required for envelope biogenesis [Escherichia coli O157:H7 str. EDL933]	gi|667689656	88 kDa	0.0031	0.08	0.0001	0.24
265	Tryptophanyl-tRNA synthetase [Escherichia coli O157:H7 str. EDL933]	gi|667694121	37 kDa	0.51	-0.05	0.13	0.06
266	Cell division protein FtsZ [Escherichia coli O157:H7 str. EDL933]	gi|667689697	40 kDa	0.014	0.1	0.0046	0.09
267	GTP-binding protein TypA/BipA [Escherichia coli O157:H7 str. EDL933]	gi|667694720	67 kDa	0.0001	0.68	0.0001	0.31
268	SSU ribosomal protein S6p [Escherichia coli O157:H7 str. EDL933]	gi|667695075	15 kDa	0.65	-0.88	0.46	0.04
269	Catalase [Escherichia coli O157:H7 str. EDL933]	gi|667695349	82 kDa	0.0001	1.85	0.0001	1.67
270	Isochorismatase of siderophore biosynthesis [Escherichia coli O157:H7 str. EDL933]	gi|667690258	33 kDa	0.0001	0.62	0.0001	0.27
271	Tail-specific protease precursor [Escherichia coli O157:H7 str. EDL933]	gi|667692365	76 kDa	0.0001	-0.5	0.0002	-0.13
272	D-lactate dehydrogenase [Escherichia coli O157:H7 str. EDL933]	gi|667691829	37 kDa	0.0001	0.57	0.051	0.21
273	Asparagine synthetase [glutamine-hydrolyzing] [Escherichia coli O157:H7 str. EDL933]	gi|667690334	63 kDa	0.0001	0.63	0.0001	0.57
274	Glucose-1-phosphatase [Escherichia coli O157:H7 str. EDL933]	gi|667690927	46 kDa	0.0001	-0.21	0.00095	0.1
275	Prophage Clp protease-like protein [Escherichia coli O157:H7 str. EDL933]	gi|667692784	38 kDa	0.0001	0.84	0.0001	1.93
276	Tir chaperone [Escherichia coli O157:H7 str. EDL933]	gi|667694480	18 kDa	0.017	0.35	0.0001	-1.63
277	Aspartate carbamoyltransferase [Escherichia coli O157:H7 str. EDL933]	gi|667695125	34 kDa	0.0001	-0.36	0.014	-0.08
278	hypothetical protein YebC [Escherichia coli O157:H7 str. EDL933]	gi|667692400	26 kDa	0.27	-0.07	0.31	-0.02
279	NADPH-dependent broad range aldehyde dehydrogenase YqhD [Escherichia coli O157:H7 str. EDL933]	gi|667693775	42 kDa	0.02	0.11	0.0001	-0.25
280	Methylglyoxal reductase, acetol producing [Escherichia coli O157:H7 str. EDL933]	gi|667693776	31 kDa	0.0001	-0.3	0.78	-0.02
281	Protein YhjJ, putative peptidase [Escherichia coli O157:H7 str. EDL933]	gi|667694316	56 kDa	0.0001	-0.45	0.78	0.05
282	2,3-dihydro-2,3-dihydroxybenzoate dehydrogenase of siderophore biosynthesis [Escherichia coli O157:H7 str. EDL933]	gi|667690259	26 kDa	0.0001	-0.64	0.0002	-0.48
283	Uracil phosphoribosyltransferase [Escherichia coli O157:H7 str. EDL933]	gi|667693204	23 kDa	0.51	-0.05	0.00024	0.24
284	N-acetylglucosamine-1-phosphate uridyltransferase [Escherichia coli O157:H7 str. EDL933]	gi|667694590	49 kDa	0.098	-0.23	0.087	-0.11
285	Glutamate synthase [NADPH] large chain [Escherichia coli O157:H7 str. EDL933]	gi|667693979	167 kDa	0.0001	0.31	0.64	0.04
286	FKBP-type peptidyl-prolyl cis-trans isomerase FklB [Escherichia coli O157:H7 str. EDL933]	gi|667695083	22 kDa	0.0001	-0.4	0.05	-0.16
287	Phosphate ABC transporter, periplasmic phosphate-binding protein PstS [Escherichia coli O157:H7 str. EDL933]	gi|667694581	37 kDa	0.0001	-1.34	0.0001	-0.51
288	Dipeptidyl carboxypeptidase Dcp [Escherichia coli O157:H7 str. EDL933]	gi|667691674	77 kDa	0.0001	-0.39	0.82	-0.03
289	Aldose 1-epimerase [Escherichia coli O157:H7 str. EDL933]	gi|667690422	38 kDa	0.0001	-0.25	0.0001	-0.36
290	Transcription termination factor Rho [Escherichia coli O157:H7 str. EDL933]	gi|667694632	47 kDa	0.0001	0.68	0.0001	0.57
291	GMP reductase [Escherichia coli O157:H7 str. EDL933]	gi|667689705	37 kDa	0.0001	0.54	0.0001	0.49
292	Phosphomannomutase [Escherichia coli O157:H7 str. EDL933]	gi|667692659	50 kDa	0.49	0.05	0.34	0
293	GI:254793335 |[Escherichia coli O157:H7 str. TW14359]|TW14359|infC|543|NC_013008(5528136):2305084-2305626:-1 ^,GeneID:8216851^ Escherichia coli O157:H7 str. TW14359 chromosome, complete genome.|neighbours:GI:254793334(-1),GI:254793336(-1)|neighbour_	GI:254793335	?	0.31	-0.09	0.96	0.03
294	S-ribosylhomocysteine lyase [Escherichia coli O157:H7 str. EDL933]	gi|667693402	19 kDa	0.039	0.6	0.0001	0.25
295	L,D-transpeptidase YbiS [Escherichia coli O157:H7 str. EDL933]	gi|667690534	33 kDa	0.0001	-0.41	0.0001	0.25
296	HflK protein [Escherichia coli O157:H7 str. EDL933]	gi|667695049	46 kDa	0.0001	0.65	0.0001	0.41
297	Aldose 1-epimerase family protein YeaD [Escherichia coli O157:H7 str. EDL933]	gi|667692307	33 kDa	0.54	0.83	0.0001	-0.96
298	Transcription-repair coupling factor [Escherichia coli O157:H7 str. EDL933]	gi|667691271	130 kDa	0.0001	0.3	0.0001	0.4
299	Aldehyde dehydrogenase A [Escherichia coli O157:H7 str. EDL933]	gi|667691811	52 kDa	0.021	0.11	0.0001	-0.2
300	ADP-L-glycero-D-manno-heptose-6-epimerase [Escherichia coli O157:H7 str. EDL933]	gi|667694415	35 kDa	0.0001	0.57	0.0001	0.26
301	Phenylalanyl-tRNA synthetase alpha chain [Escherichia coli O157:H7 str. EDL933]	gi|667692236	37 kDa	0.0001	0.25	0.0015	-0.12
302	Phosphoheptose isomerase 1 [Escherichia coli O157:H7 str. EDL933]	gi|667689849	21 kDa	0.0001	-0.29	0.0001	-0.28
303	Soluble lytic murein transglycosylase precursor [Escherichia coli O157:H7 str. EDL933]	gi|667695264	73 kDa	0.0001	-0.31	0.033	-0.08
304	NADH dehydrogenase [Escherichia coli O157:H7 str. EDL933]	gi|667691266	47 kDa	0.0001	0.95	0.0001	0.85
305	NAD-dependent glyceraldehyde-3-phosphate dehydrogenase [Escherichia coli O157:H7 str. EDL933]	gi|667691810	36 kDa	0.0001	-0.53	0.0001	1.37
306	Transcription elongation factor GreA [Escherichia coli O157:H7 str. EDL933]	gi|667693948	18 kDa	0.012	-0.05	0.00038	-0.15
307	Dihydroxy-acid dehydratase [Escherichia coli O157:H7 str. EDL933]	gi|667694622	66 kDa	0.0001	1.11	0.0001	0.58
308	Phosphoribosylformylglycinamidine cyclo-ligase [Escherichia coli O157:H7 str. EDL933]	gi|667693205	37 kDa	0.43	-0.04	0.0001	0.3
309	Protein export cytoplasm protein SecA ATPase RNA helicase [Escherichia coli O157:H7 str. EDL933]	gi|667689700	102 kDa	0.0001	0.49	0.0001	0.3
310	Ferric uptake regulation protein FUR [Escherichia coli O157:H7 str. EDL933]	gi|667690348	17 kDa	0.0001	-0.29	0.28	-0.04
311	3-oxoacyl-[acyl-carrier-protein] synthase, KASIII [Escherichia coli O157:H7 str. EDL933]	gi|667691247	34 kDa	0.0001	-0.2	0.0001	0.48
312	Adenylosuccinate lyase [Escherichia coli O157:H7 str. EDL933]	gi|667691379	52 kDa	0.0001	0.4	0.0001	0.61
313	D-Lactate dehydrogenase [Escherichia coli O157:H7 str. EDL933]	gi|667692844	65 kDa	0.062	-0.07	0.0001	-0.22
314	LSU ribosomal protein L17p [Escherichia coli O157:H7 str. EDL933]	gi|667694050	14 kDa	0.0001	0.71	0.0001	0.63
315	Glycerol kinase [Escherichia coli O157:H7 str. EDL933]	gi|667694785	56 kDa	0.0001	1.25	0.00014	0.11
316	Alkanesulfonate monooxygenase [Escherichia coli O157:H7 str. EDL933]	gi|667690785	42 kDa	0.52	0.16	0.41	-0.11
317	Alpha-ketoglutarate-dependent taurine dioxygenase [Escherichia coli O157:H7 str. EDL933]	gi|667690024	32 kDa	0.99	0.05	0.0064	0.52
318	Lactoylglutathione lyase [Escherichia coli O157:H7 str. EDL933]	gi|667692171	15 kDa	0.0001	-0.81	0.0033	-0.23
319	Attachment invasion locus protein precursor [Escherichia coli O157:H7 str. EDL933]	gi|667690529	19 kDa	0.0001	-1.25	0.63	-0.07
320	L-proline glycine betaine binding ABC transporter protein ProX [Escherichia coli O157:H7 str. EDL933]	gi|667693393	36 kDa	0.0001	-0.82	0.17	-0.04
321	Glutathione synthetase [Escherichia coli O157:H7 str. EDL933]	gi|667693702	35 kDa	0.57	0.05	0.11	0.06
322	Inhibitor of vertebrate lysozyme precursor [Escherichia coli O157:H7 str. EDL933]	gi|667689847	16 kDa	0.00067	-0.59	0.0021	-0.44
323	Succinyl-CoA ligase [ADP-forming] alpha chain [Escherichia coli O157:H7 str. EDL933]	gi|667690390	30 kDa	0.0001	0.85	0.068	-0.26
324	Phage shock protein E precursor [Escherichia coli O157:H7 str. EDL933]	gi|667691948	12 kDa	0.0005	-0.62	0.0029	-0.34
325	Ferrichrome-iron receptor [Escherichia coli O157:H7 str. EDL933]	gi|667690520	82 kDa	0.00045	-0.33	0.0063	0.23
326	3-hydroxydecanoyl-[acyl-carrier-protein] dehydratase [Escherichia coli O157:H7 str. EDL933]	gi|667690807	19 kDa	0.00014	-0.25	0.0001	0.19
327	Flavohemoprotein, hemoglobin-like protein, flavohemoglobin, nitric oxide dioxygenase [Escherichia coli O157:H7 str. EDL933]	gi|667693268	44 kDa	0.86	0.15	0.0001	-0.6
328	NfuA Fe-S protein maturation [Escherichia coli O157:H7 str. EDL933]	gi|667694155	21 kDa	0.00078	-0.15	0.018	-0.09
329	Ribonucleotide reductase of class III (anaerobic), large subunit [Escherichia coli O157:H7 str. EDL933]	gi|667695116	80 kDa	0.0001	1.2	0.0001	0.56
330	Cysteinyl-tRNA synthetase [Escherichia coli O157:H7 str. EDL933]	gi|667690204	52 kDa	0.022	-0.11	0.35	0.05
331	Periplasmic Murein Peptide-Binding Protein MppA [Escherichia coli O157:H7 str. EDL933]	gi|667691924	60 kDa	0.0001	-0.79	0.00034	-0.18
332	Transcription accessory protein (S1 RNA-binding domain) [Escherichia coli O157:H7 str. EDL933]	gi|667694146	85 kDa	0.0001	0.45	0.13	0.09
333	Citrate synthase (si) [Escherichia coli O157:H7 str. EDL933]	gi|667690379	48 kDa	0.0001	1.44	0.024	0.23
334	7-alpha-hydroxysteroid dehydrogenase [Escherichia coli O157:H7 str. EDL933]	gi|667692136	27 kDa	0.0001	-0.36	0.0001	-0.26
335	Mannose-6-phosphate isomerase [Escherichia coli O157:H7 str. EDL933]	gi|667692130	43 kDa	0.0001	-0.47	0.0001	-0.51
336	Perosamine synthetase Per [Escherichia coli O157:H7 str. EDL933]	gi|667692665	42 kDa	0.0001	0.95	0.0001	0.5
337	putative ABC transporter, auxiliary component YrbC [Escherichia coli O157:H7 str. EDL933]	gi|667693959	24 kDa	0.0001	-1.91	0.0001	-1.18
338	Biotin carboxylase of acetyl-CoA carboxylase [Escherichia coli O157:H7 str. EDL933]	gi|667694017	49 kDa	0.0001	0.52	0.32	0.06
339	Mannitol-1-phosphate 5-dehydrogenase [Escherichia coli O157:H7 str. EDL933]	gi|667694393	41 kDa	0.0001	-0.84	0.0001	-0.5
340	Ribosome hibernation protein YfiA [Escherichia coli O157:H7 str. EDL933]	gi|667693310	13 kDa	0.0001	0.35	0.32	-0.13
341	Uncharacterized protein YggN [Escherichia coli O157:H7 str. EDL933]	gi|667693714	26 kDa	0.0001	-0.75	0.0001	-0.42
342	hypothetical protein EDL933_2145 [Escherichia coli O157:H7 str. EDL933]	gi|667691724	89 kDa	0.0001	-0.61	0.0001	0.55
343	hypothetical protein EDL933_1420 [Escherichia coli O157:H7 str. EDL933]	gi|667691005	47 kDa	0.0001	1.75	0.0001	1.07
344	Dihydroorotase [Escherichia coli O157:H7 str. EDL933]	gi|667691217	39 kDa	0.0001	-0.34	0.0001	0.46
345	Histidyl-tRNA synthetase [Escherichia coli O157:H7 str. EDL933]	gi|667693222	47 kDa	0.0001	0.69	0.0001	0.36
346	Quinone oxidoreductase [Escherichia coli O157:H7 str. EDL933]	gi|667694917	35 kDa	0.95	-0.05	0.0001	0.24
347	Low-specificity L-threonine aldolase [Escherichia coli O157:H7 str. EDL933]	gi|667690596	36 kDa	0.092	0.13	0.0001	-0.37
348	S-adenosylmethionine decarboxylase proenzyme, prokaryotic class 1A [Escherichia coli O157:H7 str. EDL933]	gi|667689721	30 kDa	0.0001	0.44	0.0001	0.38
349	Exported zinc metalloprotease YfgC precursor [Escherichia coli O157:H7 str. EDL933]	gi|667693200	54 kDa	0.0001	-0.55	0.0001	-0.26
350	Tellurium resistance protein TerA [Escherichia coli O157:H7 str. EDL933]	gi|667690664 (+1)	42 kDa	0.0001	0.3	0.0001	-0.55
351	Integration host factor beta subunit [Escherichia coli O157:H7 str. EDL933]	gi|667690761	11 kDa	0.12	-0.41	0.68	-0.12
352	Gamma-glutamyl phosphate reductase [Escherichia coli O157:H7 str. EDL933]	gi|667689873	45 kDa	0.57	-0.09	0.0001	0.18
353	DNA gyrase subunit B [Escherichia coli O157:H7 str. EDL933]	gi|667694554	90 kDa	0.0001	1.16	0.0001	0.53
354	Ribonucleotide reductase of class Ib (aerobic), alpha subunit [Escherichia coli O157:H7 str. EDL933]	gi|667693389	80 kDa	0.0001	0.95	0.0001	0.32
355	Outer membrane stress sensor protease DegQ, serine protease [Escherichia coli O157:H7 str. EDL933]	gi|667693995	47 kDa	0.0001	-0.34	0.0001	0.2
356	6-phospho-beta-glucosidase [Escherichia coli O157:H7 str. EDL933]	gi|667693648	55 kDa	0.0001	0.25	0.024	-0.14
357	Glutathionylspermidine synthase [Escherichia coli O157:H7 str. EDL933]	gi|667693752	71 kDa	0.0001	0.36	0.049	0.12
358	Dipeptide-binding ABC transporter, periplasmic substrate-binding component [Escherichia coli O157:H7 str. EDL933]	gi|667690547	56 kDa	0.0001	-0.87	0.015	0.18
359	Aspartate carbamoyltransferase regulatory chain (PyrI) [Escherichia coli O157:H7 str. EDL933]	gi|667695124	17 kDa	0.0001	-0.34	0.74	0.09
360	DNA-binding protein HU-beta [Escherichia coli O157:H7 str. EDL933]	gi|667690107	9 kDa	0.0023	0.45	0.0004	0.39
361	LSU ribosomal protein L23p (L23Ae) [Escherichia coli O157:H7 str. EDL933]	gi|667694074	11 kDa	0.021	0.6	0.0087	0.81
362	GI:254795253 |[Escherichia coli O157:H7 str. TW14359]|TW14359|rpsS|279|NC_013008(5528136):4244381-4244659:-1 ^,GeneID:8218853^ Escherichia coli O157:H7 str. TW14359 chromosome, complete genome.|neighbours:GI:254795252(-1),GI:254795254(-1)|neighbour_	GI:254795253	?	0.00081	0.72	0.27	-0.27
363	Porphobilinogen deaminase [Escherichia coli O157:H7 str. EDL933]	gi|667694653	34 kDa	0.4	-0.03	0.47	-0.02
364	RTX toxins determinant A and related Ca2+-binding proteins [Escherichia coli O157:H7 str. EDL933]	gi|667695380	107 kDa	0.0001	1.78	0.0001	1.37
365	Cytosine deaminase [Escherichia coli O157:H7 str. EDL933]	gi|667689992	48 kDa	0.28	-0.01	0.023	0.15
366	putative zinc-binding lipoprotein ZinT [Escherichia coli O157:H7 str. EDL933]	gi|667692540	25 kDa	0.0001	1.94	0.045	-0.27
367	Ribonucleotide reductase of class Ib (aerobic), beta subunit [Escherichia coli O157:H7 str. EDL933]	gi|667693390	36 kDa	0.75	0.06	0.55	0.04
368	putative Fe(2+)-trafficking protein YggX [Escherichia coli O157:H7 str. EDL933]	gi|667693720	11 kDa	0.0001	-0.59	0.023	-0.23
369	Two-component system response regulator OmpR [Escherichia coli O157:H7 str. EDL933]	gi|667694144	27 kDa	0.00084	-0.2	0.0004	0.13
370	3'-to-5' exoribonuclease RNase R [Escherichia coli O157:H7 str. EDL933]	gi|667695054	92 kDa	0.0001	0.86	0.033	-0.14
371	Protein YicC [Escherichia coli O157:H7 str. EDL933]	gi|667694437	33 kDa	0.0001	-0.47	0.9	-0.04
372	Transcription antitermination protein NusG [Escherichia coli O157:H7 str. EDL933]	gi|667694842	21 kDa	0.00051	-0.32	0.037	-0.27
373	Chromosome segregation ATPase [Escherichia coli O157:H7 str. EDL933]	gi|667689767	15 kDa	0.083	0.1	0.0001	0.27
374	hypothetical protein EDL933_0336 [Escherichia coli O157:H7 str. EDL933]	gi|667689933	13 kDa	0.0001	-1.4	0.027	-0.14
375	Amidophosphoribosyltransferase [Escherichia coli O157:H7 str. EDL933]	gi|667693033	57 kDa	0.0001	0.54	0.0001	0.32
376	Stringent starvation protein A [Escherichia coli O157:H7 str. EDL933]	gi|667693990	24 kDa	0.2	0.21	0.082	-0.13
377	Biotin carboxyl carrier protein of acetyl-CoA carboxylase [Escherichia coli O157:H7 str. EDL933]	gi|667694016	17 kDa	0.00046	-0.35	0.066	-0.16
378	hypothetical protein EDL933_0387 [Escherichia coli O157:H7 str. EDL933]	gi|667689982	10 kDa	0.0001	-0.74	0.0001	1.95
379	Hypothetical protein YbgI [Escherichia coli O157:H7 str. EDL933]	gi|667690369	27 kDa	0.86	0.13	0.048	-0.14
380	Acetyl-coenzyme A carboxyl transferase beta chain [Escherichia coli O157:H7 str. EDL933]	gi|667693037	33 kDa	0.69	0.04	0.32	0.06
381	Transketolase [Escherichia coli O157:H7 str. EDL933]	gi|667693170	73 kDa	0.001	-0.19	0.0001	1
382	Folate-dependent protein for Fe/S cluster synthesis/repair in oxidative stress [Escherichia coli O157:H7 str. EDL933]	gi|667693645	36 kDa	0.15	-0.09	0.0001	0.26
383	Maltodextrin phosphorylase [Escherichia coli O157:H7 str. EDL933]	gi|667694158	91 kDa	0.0001	1	0.14	-0.15
384	Excinuclease ABC subunit B [Escherichia coli O157:H7 str. EDL933]	gi|667690492	76 kDa	0.0001	0.48	0.0001	0.26
385	Flagellar hook-associated protein FliD [Escherichia coli O157:H7 str. EDL933]	gi|667692490	48 kDa	0.0001	1.16	0.0001	1.42
386	Histidinol dehydrogenase [Escherichia coli O157:H7 str. EDL933]	gi|667692649	46 kDa	0.0024	-0.29	0.02	-0.22
387	Outer membrane protein YfgL, lipoprotein component of the protein assembly complex (forms a complex with YaeT, YfiO, and NlpB) [Escherichia coli O157:H7 str. EDL933]	gi|667693220	42 kDa	0.0001	0.41	0.00087	-0.15
388	Iron-sulfur cluster assembly scaffold protein IscU [Escherichia coli O157:H7 str. EDL933]	gi|667693243	14 kDa	0.65	0.15	0.0065	-0.24
389	Glutamate-1-semialdehyde aminotransferase [Escherichia coli O157:H7 str. EDL933]	gi|667689758	45 kDa	0.038	0.25	0.008	0.24
390	Alcohol dehydrogenase [Escherichia coli O157:H7 str. EDL933]	gi|667689979	38 kDa	0.33	-0.02	0.0001	0.77
391	hypothetical protein co-occurring with RecR [Escherichia coli O157:H7 str. EDL933]	gi|667690141	12 kDa	0.0065	-0.31	0.24	-0.09
392	LSU ribosomal protein L25p [Escherichia coli O157:H7 str. EDL933]	gi|667692909	11 kDa	0.29	0.05	0.0001	0.43
393	Inositol-1-monophosphatase [Escherichia coli O157:H7 str. EDL933]	gi|667693247	29 kDa	0.87	-0.03	0.0025	-0.15
394	Xaa-Pro aminopeptidase [Escherichia coli O157:H7 str. EDL933]	gi|667693655	50 kDa	0.0001	0.3	0.13	-0.05
395	iron-chelator utilization protein [Escherichia coli O157:H7 str. EDL933]	gi|667693832	29 kDa	0.0001	-0.68	0.00072	-0.14
396	YhdH, a putative quinone oxidoreductase [Escherichia coli O157:H7 str. EDL933]	gi|667694013	35 kDa	0.00018	0.17	0.0001	0.36
397	2,3-dihydroxybenzoate-AMP ligase [enterobactin] siderophore [Escherichia coli O157:H7 str. EDL933]	gi|667690257	59 kDa	0.0001	1.01	0.00064	0.14
398	Molybdenum cofactor biosynthesis protein MoaB [Escherichia coli O157:H7 str. EDL933]	gi|667690495	19 kDa	0.012	-0.26	0.0013	-0.47
399	Putative cytoplasmic protein [Escherichia coli O157:H7 str. EDL933]	gi|667694787	9 kDa	0.24	-0.09	0.0026	-0.4
400	Methylglyoxal reductase, acetol producing [Escherichia coli O157:H7 str. EDL933]	gi|667689806	29 kDa	0.0001	-0.38	0.0023	-0.1
401	Cold shock protein CspA [Escherichia coli O157:H7 str. EDL933]	gi|667690289	7 kDa	0.27	0.18	0.0001	0.57
402	Leucine-responsive regulatory protein, regulator for leucine (or lrp) regulon and high-affinity branched-chain amino acid transport system [Escherichia coli O157:H7 str. EDL933]	gi|667690739	19 kDa	0.029	0.16	0.26	0.06
403	N-ethylmaleimide reductase [Escherichia coli O157:H7 str. EDL933]	gi|667692170	40 kDa	0.001	-0.17	0.0001	0.29
404	UPF0265 protein YeeX [Escherichia coli O157:H7 str. EDL933]	gi|667692636	13 kDa	0.92	-0.1	0.093	-0.31
405	Starvation lipoprotein Slp [Escherichia coli O157:H7 str. EDL933]	gi|667694281	21 kDa	0.026	0.32	0.0001	-0.75
406	D-alanine--D-alanine ligase A [Escherichia coli O157:H7 str. EDL933]	gi|667690034	39 kDa	0.0001	-0.38	0.0001	-0.49
407	DNA-binding protein stpA [Escherichia coli O157:H7 str. EDL933]	gi|667693380	15 kDa	0.011	0.16	0.00027	0.26
408	Protein export cytoplasm chaperone protein (SecB, maintains protein to be exported in unfolded state) [Escherichia coli O157:H7 str. EDL933]	gi|667694405	17 kDa	0.016	0.55	0.82	-0.05
409	3-isopropylmalate dehydrogenase [Escherichia coli O157:H7 str. EDL933]	gi|667689674	40 kDa	0.004	-0.15	0.0001	-0.24
410	Acetyl-coenzyme A carboxyl transferase alpha chain [Escherichia coli O157:H7 str. EDL933]	gi|667689789	35 kDa	0.0001	-0.33	0.076	-0.11
411	2-oxoglutarate dehydrogenase E1 component [Escherichia coli O157:H7 str. EDL933]	gi|667690387	105 kDa	0.0001	1.09	0.18	0.05
412	Lysine-arginine-ornithine-binding periplasmic protein precursor [Escherichia coli O157:H7 str. EDL933]	gi|667693031	28 kDa	0.0001	-0.77	0.0001	-0.42
413	Pyridoxine 5'-phosphate synthase [Escherichia coli O157:H7 str. EDL933]	gi|667693280	26 kDa	0.024	-0.14	0.0001	-0.31
414	Outer membrane vitamin B12 receptor BtuB [Escherichia coli O157:H7 str. EDL933]	gi|667694834	68 kDa	0.0001	-0.71	0.0001	-0.28
415	ATP-dependent Clp protease proteolytic subunit [Escherichia coli O157:H7 str. EDL933]	gi|667690104	23 kDa	0.15	-0.2	0.65	0
416	3-oxoacyl-[acyl-carrier-protein] synthase, KASII [Escherichia coli O157:H7 str. EDL933]	gi|667691251	42 kDa	0.0001	0.66	0.0001	0.5
417	Cysteine desulfurase, SufS subfamily [Escherichia coli O157:H7 str. EDL933]	gi|667692200	44 kDa	0.046	-0.2	0.0001	-0.37
418	Ferritin-like protein [Escherichia coli O157:H7 str. EDL933]	gi|667692441	19 kDa	0.00016	-0.25	0.0001	-0.44
419	Aminomethyltransferase (glycine cleavage system T protein) [Escherichia coli O157:H7 str. EDL933]	gi|667693651	40 kDa	0.0001	0.84	0.035	-0.23
420	Putative heme iron utilization protein [Escherichia coli O157:H7 str. EDL933]	gi|667694290	18 kDa	0.0001	-0.58	0.0001	-0.44
421	Xylose ABC transporter, periplasmic xylose-binding protein XylF [Escherichia coli O157:H7 str. EDL933]	gi|667694962	32 kDa	0.0001	-0.79	0.0001	-0.33
422	Methionine aminopeptidase [Escherichia coli O157:H7 str. EDL933]	gi|667689770	29 kDa	0.0001	-0.29	0.37	-0.03
423	GTP cyclohydrolase I type 1 [Escherichia coli O157:H7 str. EDL933]	gi|667692873	25 kDa	0.00072	0.35	0.0001	0.22
424	Protease III precursor [Escherichia coli O157:H7 str. EDL933]	gi|667693545	108 kDa	0.0001	-0.3	0.2	-0.05
425	Dihydrodipicolinate reductase [Escherichia coli O157:H7 str. EDL933]	gi|667689629	29 kDa	0.093	-0.13	0.15	-0.11
426	Shiga toxin I subunit B precursor [Escherichia coli O157:H7 str. EDL933]	gi|667692801	10 kDa	0.0001	-3.1	0.0001	-3
427	Glycerophosphoryl diester phosphodiesterase, periplasmic [Escherichia coli O157:H7 str. EDL933]	gi|667692958	41 kDa	0.0001	-0.85	0.0001	-0.53
428	LSU ribosomal protein L29p (L35e) [Escherichia coli O157:H7 str. EDL933]	gi|667694068	7 kDa	0.36	-0.06	0.00034	0.41
429	Type III secretion outermembrane pore forming protein (YscC,MxiD,HrcC, InvG) [Escherichia coli O157:H7 str. EDL933]	gi|667694495	56 kDa	0.0001	-0.37	0.0001	-1.84
430	Protein ydhR precursor [Escherichia coli O157:H7 str. EDL933]	gi|667692186	11 kDa	0.0001	-0.77	0.012	-0.3
431	Transaldolase [Escherichia coli O157:H7 str. EDL933]	gi|667693169	36 kDa	0.0001	-0.29	0.0001	1.44
432	Copper-sensing two-component system response regulator CpxR [Escherichia coli O157:H7 str. EDL933]	gi|667694771	24 kDa	0.64	-0.04	0.62	-0.06
433	Thiamin biosynthesis protein ThiC [Escherichia coli O157:H7 str. EDL933]	gi|667694855	71 kDa	0.0001	1.53	0.007	-0.36
434	3-oxoacyl-[acyl-carrier protein] reductase [Escherichia coli O157:H7 str. EDL933]	gi|667691249	26 kDa	0.87	0.02	0.0001	0.31
435	Modulator of drug activity B [Escherichia coli O157:H7 str. EDL933]	gi|667693789	22 kDa	0.18	0.11	0.025	-0.18
436	Ribulose-phosphate 3-epimerase [Escherichia coli O157:H7 str. EDL933]	gi|667694123	25 kDa	0.0001	-0.6	0.0001	-0.33
437	2-ketoaldonate reductase, broad specificity [Escherichia coli O157:H7 str. EDL933]	gi|667694350	35 kDa	0.078	0.21	0.37	0.09
438	Nitric oxide-dependent regulator DnrN or NorA [Escherichia coli O157:H7 str. EDL933]	gi|667695085	25 kDa	0.0001	-1.89	0.0001	-2.31
439	Arginine ABC transporter, periplasmic arginine-binding protein ArtJ [Escherichia coli O157:H7 str. EDL933]	gi|667690584	27 kDa	0.0001	-1.18	0.001	-0.21
440	UTP--glucose-1-phosphate uridylyltransferase [Escherichia coli O157:H7 str. EDL933]	gi|667691518	33 kDa	0.003	0.16	0.0001	0.34
441	Phage tail fiber protein [Escherichia coli O157:H7 str. EDL933]	gi|667692028	44 kDa	0.75	0.02	0.025	0.34
442	GDP-L-fucose synthetase [Escherichia coli O157:H7 str. EDL933]	gi|667692662	36 kDa	0.07	-0.14	0.0042	0.16
443	Biosynthetic arginine decarboxylase [Escherichia coli O157:H7 str. EDL933]	gi|667693692	71 kDa	0.0001	0.35	0.0002	0.16
444	LSU ribosomal protein L21p [Escherichia coli O157:H7 str. EDL933]	gi|667693953	12 kDa	0.34	-0.07	0.011	0.26
445	Sigma cross-reacting protein 27A [Escherichia coli O157:H7 str. EDL933]	gi|667693976	23 kDa	0.002	-0.49	0.0001	-0.45
446	Peptide deformylase [Escherichia coli O157:H7 str. EDL933]	gi|667694043	19 kDa	0.0001	-0.67	0.0023	-0.23
447	Integration host factor alpha subunit [Escherichia coli O157:H7 str. EDL933]	gi|667692234	11 kDa	0.019	0.14	0.013	0.15
448	Putative oxidoreductase [Escherichia coli O157:H7 str. EDL933]	gi|667694187	39 kDa	0.00091	-0.17	0.0001	-0.3
449	L-threonine 3-dehydrogenase [Escherichia coli O157:H7 str. EDL933]	gi|667694412	37 kDa	0.00024	0.42	0.0048	0.24
450	Aspartate--ammonia ligase [Escherichia coli O157:H7 str. EDL933]	gi|667694604	37 kDa	0.0001	0.42	0.0001	0.39
451	ATP-dependent Clp protease ATP-binding subunit ClpX [Escherichia coli O157:H7 str. EDL933]	gi|667690105	46 kDa	0.0001	0.59	0.0001	0.51
452	Tyrosyl-tRNA synthetase [Escherichia coli O157:H7 str. EDL933]	gi|667692156	48 kDa	0.0001	0.57	0.0001	0.42
453	Scaffold protein for [4Fe-4S] cluster assembly ApbC, MRP like protein [Escherichia coli O157:H7 str. EDL933]	gi|667692742	40 kDa	0.00054	-0.25	0.00029	0.22
454	Translation elongation factor P-related protein [Escherichia coli O157:H7 str. EDL933]	gi|667692895	22 kDa	0.94	0	0.12	0.07
455	Uncharacterized protein YgeA of aspartate/glutamate/hydantoin racemase family [Escherichia coli O157:H7 str. EDL933]	gi|667693567	25 kDa	0.0001	-0.45	0.07	-0.16
456	Protein of unknown function DUF541 [Escherichia coli O157:H7 str. EDL933]	gi|667693670	27 kDa	0.00012	-0.32	0.46	-0.11
457	L-asparaginase [Escherichia coli O157:H7 str. EDL933]	gi|667693713	37 kDa	0.0001	-0.66	0.0001	-1.02
458	LppC putative lipoprotein [Escherichia coli O157:H7 str. EDL933]	gi|667693913	73 kDa	0.0001	-0.36	0.58	0.16
459	LSU ribosomal protein L18p (L5e) [Escherichia coli O157:H7 str. EDL933]	gi|667694060	13 kDa	0.0001	0.47	0.0001	0.4
460	5-Enolpyruvylshikimate-3-phosphate synthase [Escherichia coli O157:H7 str. EDL933]	gi|667690757	46 kDa	0.055	0.07	0.63	0.02
461	Phage shock protein A [Escherichia coli O157:H7 str. EDL933]	gi|667691952	25 kDa	0.0001	-0.25	0.0001	-0.35
462	TldD protein, part of TldE/TldD proteolytic complex [Escherichia coli O157:H7 str. EDL933]	gi|667694005	51 kDa	0.0036	-0.13	0.37	0.02
463	SSU ribosomal protein S10p (S20e) [Escherichia coli O157:H7 str. EDL933]	gi|667694077	12 kDa	0.0001	0.66	0.0001	0.65
464	Shikimate kinase I [Escherichia coli O157:H7 str. EDL933]	gi|667694127	25 kDa	0.0001	-0.24	1	0.01
465	Lysyl-tRNA synthetase (class II) [Escherichia coli O157:H7 str. EDL933]	gi|667695007	58 kDa	0.0001	0.82	0.77	0.06
466	Cold shock protein CspA [Escherichia coli O157:H7 str. EDL933]	gi|667692357	7 kDa	0.0042	0.34	0.0001	0.54
467	SSU ribosomal protein S13p (S18e) [Escherichia coli O157:H7 str. EDL933]	gi|667694054	13 kDa	0.0001	0.86	0.0001	0.56
468	LSU ribosomal protein L14p (L23e) [Escherichia coli O157:H7 str. EDL933]	gi|667694066	13 kDa	0.0011	0.35	0.0036	0.27
469	Phosphatase YidA [Escherichia coli O157:H7 str. EDL933]	gi|667694552	30 kDa	0.093	0.26	0.56	0.04
470	Threonine synthase [Escherichia coli O157:H7 str. EDL933]	gi|667689603	47 kDa	0.0001	0.46	0.99	0.02
471	Pantoate--beta-alanine ligase [Escherichia coli O157:H7 str. EDL933]	gi|667689736	32 kDa	0.0001	0.43	0.5	-0.04
472	Isochorismate synthase of siderophore biosynthesis [Escherichia coli O157:H7 str. EDL933]	gi|667690256	43 kDa	0.96	-0.01	0.74	0.02
473	Chromosome partition protein MukB [Escherichia coli O157:H7 str. EDL933]	gi|667690773	170 kDa	0.0001	1.11	0.0001	0.48
474	hypothetical protein EDL933_3272 [Escherichia coli O157:H7 str. EDL933]	gi|667692829	36 kDa	0.00015	0.38	0.13	-0.15
475	21 kDa hemolysin precursor [Escherichia coli O157:H7 str. EDL933]	gi|667693916	20 kDa	0.0001	-0.57	0.028	-0.15
476	Thioredoxin domain-containing protein EC-YbbN [Escherichia coli O157:H7 str. EDL933]	gi|667690175	32 kDa	0.0001	-0.42	0.01	-0.1
477	Aconitate hydratase [Escherichia coli O157:H7 str. EDL933]	gi|667691988	98 kDa	0.59	0.05	0.00028	-0.14
478	putative secreted protein [Escherichia coli O157:H7 str. EDL933]	gi|667692098	13 kDa	0.0001	-1.12	0.0001	-0.52
479	UDP-N-acetylglucosamine 1-carboxyvinyltransferase [Escherichia coli O157:H7 str. EDL933]	gi|667693956	45 kDa	0.0001	0.78	0.0001	0.23
480	Signal recognition particle receptor protein FtsY (alpha subunit) [Escherichia coli O157:H7 str. EDL933]	gi|667694213	55 kDa	0.0001	-0.27	0.49	-0.05
481	Porphobilinogen synthase [Escherichia coli O157:H7 str. EDL933]	gi|667690025	36 kDa	0.11	0.2	0.7	0.02
482	Arylesterase precursor [Escherichia coli O157:H7 str. EDL933]	gi|667690177	23 kDa	0.0001	-0.64	0.0012	0.17
483	Single-stranded DNA-binding protein [Escherichia coli O157:H7 str. EDL933]	gi|667694927	19 kDa	0.00093	-0.15	0.0001	-0.14
484	Aspartokinase [Escherichia coli O157:H7 str. EDL933]	gi|667689601	89 kDa	0.0001	1.12	0.0001	0.23
485	Putative deoxyribonuclease YcfH [Escherichia coli O157:H7 str. EDL933]	gi|667691256	30 kDa	0.01	-0.16	0.0009	0.22
486	Putative protease encoded within prophage CP-933X [Escherichia coli O157:H7 str. EDL933]	gi|667691438	55 kDa	0.0001	-1.77	0.079	-0.12
487	Agmatinase [Escherichia coli O157:H7 str. EDL933]	gi|667693690	34 kDa	0.8	0.01	0.001	-0.22
488	SSU ribosomal protein S11p (S14e) [Escherichia coli O157:H7 str. EDL933]	gi|667694053	14 kDa	0.15	0.19	0.033	0.19
489	Quinolinate phosphoribosyltransferase [decarboxylating] [Escherichia coli O157:H7 str. EDL933]	gi|667689709	33 kDa	0.018	-0.1	0.046	0.07
490	Non-specific DNA-binding protein Dps [Escherichia coli O157:H7 str. EDL933]	gi|667690527	19 kDa	0.0001	-0.43	0.0001	0.36
491	Superoxide dismutase [Fe] [Escherichia coli O157:H7 str. EDL933]	gi|667692176	21 kDa	0.0001	-0.68	0.037	-0.23
492	Iron-sulfur cluster assembly ATPase protein SufC [Escherichia coli O157:H7 str. EDL933]	gi|667692202	28 kDa	0.55	0.02	0.0039	-0.28
493	Zinc ABC transporter, periplasmic-binding protein ZnuA [Escherichia coli O157:H7 str. EDL933]	gi|667692393	34 kDa	0.0001	0.91	0.64	-0.02
494	Glutamate synthase [NADPH] small chain [Escherichia coli O157:H7 str. EDL933]	gi|667693980	52 kDa	0.0011	0.17	0.0001	0.3
495	ATP synthase B chain [Escherichia coli O157:H7 str. EDL933]	gi|667694596	17 kDa	0.0001	0.98	0.0001	0.27
496	Xanthine-guanine phosphoribosyltransferase [Escherichia coli O157:H7 str. EDL933]	gi|667689868	17 kDa	0.00039	-0.18	0.015	-0.9
497	ATP-dependent Clp protease ATP-binding subunit ClpA [Escherichia coli O157:H7 str. EDL933]	gi|667690608	84 kDa	0.0034	0.21	0.0001	0.38
498	Ribose-phosphate pyrophosphokinase [Escherichia coli O157:H7 str. EDL933]	gi|667691490	34 kDa	0.0001	0.9	0.0001	0.38
499	Alkylphosphonate utilization operon protein PhnA [Escherichia coli O157:H7 str. EDL933]	gi|667694983	15 kDa	0.45	-0.17	0.73	0.02
500	C4-type zinc finger protein, DksA/TraR family [Escherichia coli O157:H7 str. EDL933]	gi|667689748	18 kDa	0.31	-0.13	0.096	-0.18
501	Nitrate/nitrite response regulator protein [Escherichia coli O157:H7 str. EDL933]	gi|667691506	24 kDa	0.0001	-0.52	0.0031	-0.17
502	Chorismate synthase [Escherichia coli O157:H7 str. EDL933]	gi|667693052	39 kDa	0.0001	0.59	0.00036	0.33
503	putative dye-decolorizing peroxidase (DyP), YfeX-like subgroup [Escherichia coli O157:H7 str. EDL933]	gi|667693145	33 kDa	0.39	-0.02	0.48	-0.03
504	Lipoprotein NlpD [Escherichia coli O157:H7 str. EDL933]	gi|667693460	40 kDa	0.0001	-1.01	0.0097	-0.15
505	Glutathionylspermidine synthase group 1 like protein [Escherichia coli O157:H7 str. EDL933]	gi|667693804	45 kDa	0.83	0.07	0.051	-0.09
506	Putative ATPase component of ABC transporter with duplicated ATPase domain [Escherichia coli O157:H7 str. EDL933]	gi|667690535	60 kDa	0.00032	0.23	0.00085	0.19
507	Tellurite resistance protein TerB [Escherichia coli O157:H7 str. EDL933]	gi|667690665 (+1)	17 kDa	0.0001	1.13	0.045	0.18
508	hypothetical protein EDL933_1402 [Escherichia coli O157:H7 str. EDL933]	gi|667690987	14 kDa	0.0001	1.87	0.22	-0.12
509	Fructose-specific phosphocarrier protein HPr [Escherichia coli O157:H7 str. EDL933]	gi|667692890	40 kDa	0.87	0.02	0.0036	-0.18
510	ATPase components of ABC transporters with duplicated ATPase domains [Escherichia coli O157:H7 str. EDL933]	gi|667690801	72 kDa	0.24	0.07	0.0012	0.2
511	hypothetical protein EDL933_1785 [Escherichia coli O157:H7 str. EDL933]	gi|667691364	9 kDa	0.0001	1.46	0.0001	2.42
512	Fructose-bisphosphate aldolase class I [Escherichia coli O157:H7 str. EDL933]	gi|667692723	38 kDa	0.028	-0.1	0.0001	0.72
513	Peptide chain release factor 2 [Escherichia coli O157:H7 str. EDL933]	gi|667693636	33 kDa	0.29	-0.04	0.23	0.1
514	DNA-directed RNA polymerase omega subunit [Escherichia coli O157:H7 str. EDL933]	gi|667694444	10 kDa	0.62	0.05	0.11	0.14
515	Biosynthetic Aromatic amino acid aminotransferase alpha [Escherichia coli O157:H7 str. EDL933]	gi|667694921	44 kDa	0.0002	0.32	0.0001	-1.06
516	SSU ribosomal protein S14p (S29e), zinc-independent [Escherichia coli O157:H7 str. EDL933]	gi|667694063	12 kDa	0.00078	0.47	0.0033	0.44
517	D-alanyl-D-alanine carboxypeptidase [Escherichia coli O157:H7 str. EDL933]	gi|667690298	44 kDa	0.0001	0.39	0.0001	0.35
518	Thiamin ABC transporter, substrate-binding component [Escherichia coli O157:H7 str. EDL933]	gi|667689669	36 kDa	0.081	0.15	0.0001	-0.6
519	2-keto-3-deoxy-D-arabino-heptulosonate-7- phosphate synthase I alpha [Escherichia coli O157:H7 str. EDL933]	gi|667690419	38 kDa	0.0001	0.6	0.24	0.07
520	Translation initiation factor 1 [Escherichia coli O157:H7 str. EDL933]	gi|667690733	8 kDa	0.13	0.12	0.00014	0.31
521	Ferric iron ABC transporter, iron-binding protein [Escherichia coli O157:H7 str. EDL933]	gi|667690017	37 kDa	0.0096	-0.23	0.0001	-0.57
522	Putative thiosulfate sulfurtransferase ynjE [Escherichia coli O157:H7 str. EDL933]	gi|667692280	48 kDa	0.0001	-0.68	0.87	-0.01
523	Glutamate--cysteine ligase [Escherichia coli O157:H7 str. EDL933]	gi|667693403	58 kDa	0.028	0.12	0.54	0.02
524	Aerobic respiration control protein arcA [Escherichia coli O157:H7 str. EDL933]	gi|667695273	27 kDa	0.011	0.24	0.00081	0.27
525	Succinate dehydrogenase flavoprotein subunit [Escherichia coli O157:H7 str. EDL933]	gi|667690384	64 kDa	0.0001	0.69	0.0065	-0.21
526	6-phosphogluconolactonase [Escherichia coli O157:H7 str. EDL933]	gi|667690433	36 kDa	0.15	-0.05	0.18	0.11
527	Anthranilate phosphoribosyltransferase like protein [Escherichia coli O157:H7 str. EDL933]	gi|667690515	35 kDa	0.69	0.01	0.0025	-0.16
528	3-deoxy-manno-octulosonate cytidylyltransferase [Escherichia coli O157:H7 str. EDL933]	gi|667690767	28 kDa	0.00015	-0.23	0.0001	-0.26
529	Signal recognition particle, subunit Ffh SRP54 [Escherichia coli O157:H7 str. EDL933]	gi|667693322	50 kDa	0.0001	0.61	0.0001	0.46
530	N-acetylgalactosamine 6-sulfate sulfatase (GALNS) [Escherichia coli O157:H7 str. EDL933]	gi|667691720	61 kDa	0.0001	-0.59	0.0001	-1.21
531	Glucans biosynthesis protein D precursor [Escherichia coli O157:H7 str. EDL933]	gi|667691804	61 kDa	0.075	0.12	0.076	-0.1
532	Nitrogen regulatory protein P-II [Escherichia coli O157:H7 str. EDL933]	gi|667693269	12 kDa	0.0001	-0.71	0.15	-0.1
533	5-methyltetrahydrofolate--homocysteine methyltransferase [Escherichia coli O157:H7 str. EDL933]	gi|667694876	136 kDa	0.0001	0.87	0.0001	0.37
534	Cytosol aminopeptidase PepA [Escherichia coli O157:H7 str. EDL933]	gi|667695139	55 kDa	0.0001	1.29	0.0001	0.63
535	Carbon storage regulator [Escherichia coli O157:H7 str. EDL933]	gi|667693406	7 kDa	0.074	0.29	0.046	0.23
536	Spermidine synthase [Escherichia coli O157:H7 str. EDL933]	gi|667689722	32 kDa	0.27	0.08	0.0014	0.13
537	hypothetical protein YeeN [Escherichia coli O157:H7 str. EDL933]	gi|667692611	26 kDa	0.0001	0.69	0.53	-0.03
538	Cyclic AMP receptor protein [Escherichia coli O157:H7 str. EDL933]	gi|667694100	24 kDa	0.0001	0.44	0.036	-0.13
539	Translation elongation factor P [Escherichia coli O157:H7 str. EDL933]	gi|667695025	19 kDa	0.0063	0.23	0.0011	0.27
540	Excinuclease ABC subunit A [Escherichia coli O157:H7 str. EDL933]	gi|667694926	104 kDa	0.0001	1.12	0.0001	-0.31
541	Uridylate kinase [Escherichia coli O157:H7 str. EDL933]	gi|667689774	26 kDa	0.0001	-0.43	0.00018	-0.31
542	Glutaredoxin-related protein [Escherichia coli O157:H7 str. EDL933]	gi|667692174	13 kDa	0.0051	-0.18	0.022	0.17
543	Shiga toxin A-chain precursor [Escherichia coli O157:H7 str. EDL933]	gi|667692802	35 kDa	0.0001	-2.28	0.0001	-2.64
544	Methionine ABC transporter substrate-binding protein [Escherichia coli O157:H7 str. EDL933]	gi|667689802	29 kDa	0.017	-0.2	0.23	0.08
545	Putative GTP-binding protein YdgA [Escherichia coli O157:H7 str. EDL933]	gi|667692131	55 kDa	0.0001	0.44	0.0001	0.27
546	NADH-ubiquinone oxidoreductase chain G [Escherichia coli O157:H7 str. EDL933]	gi|667693001	100 kDa	0.0001	0.68	0.0001	0.29
547	RNA polymerase sigma factor RpoD [Escherichia coli O157:H7 str. EDL933]	gi|667693830	70 kDa	0.0001	0.75	0.0001	0.26
548	Ribosome-binding factor A [Escherichia coli O157:H7 str. EDL933]	gi|667693935	15 kDa	0.51	-0.02	0.00062	0.19
549	Twin-arginine translocation protein TatA [Escherichia coli O157:H7 str. EDL933]	gi|667694688	10 kDa	0.0092	-0.33	0.0001	0.43
550	2-isopropylmalate synthase [Escherichia coli O157:H7 str. EDL933]	gi|667689675	57 kDa	0.0001	0.65	0.21	0.01
551	DNA recombination-dependent growth factor C [Escherichia coli O157:H7 str. EDL933]	gi|667690049	34 kDa	0.0071	0.19	0.0001	0.88
552	Phage protein [Escherichia coli O157:H7 str. EDL933]	gi|667690970	69 kDa	0.0001	2.75	0.7	0.27
553	NAD synthetase [Escherichia coli O157:H7 str. EDL933]	gi|667692262	31 kDa	0.0001	0.64	0.0001	0.69
554	Phosphoribosylglycinamide formyltransferase 2 [Escherichia coli O157:H7 str. EDL933]	gi|667692384	42 kDa	0.0001	0.35	0.0001	0.48
555	DamX, an inner membrane protein involved in bile resistance [Escherichia coli O157:H7 str. EDL933]	gi|667694125	46 kDa	0.17	0.12	0.57	0.05
556	Tryptophanase [Escherichia coli O157:H7 str. EDL933]	gi|667694564	53 kDa	0.65	-0.01	0.0001	-0.77
557	SSU ribosomal protein S20p [Escherichia coli O157:H7 str. EDL933]	gi|667689622	7 kDa	0.0001	1.16	0.0059	0.28
558	N-methyl-L-amino-acid oxidase [Escherichia coli O157:H7 str. EDL933]	gi|667691214	41 kDa	0.95	0.09	0.0001	0.43
559	Chaperone protein hchA [Escherichia coli O157:H7 str. EDL933]	gi|667692534	31 kDa	0.18	-0.16	0.68	-0.03
560	Erythronate-4-phosphate dehydrogenase [Escherichia coli O157:H7 str. EDL933]	gi|667693042	41 kDa	0.0001	0.33	0.0001	0.33
561	16S rRNA processing protein RimM [Escherichia coli O157:H7 str. EDL933]	gi|667693320	21 kDa	0.00039	-0.33	0.5	0.01
562	Dienelactone hydrolase-related enzyme [Escherichia coli O157:H7 str. EDL933]	gi|667695431	32 kDa	0.0001	2.84	0.0001	2.23
563	Flavodoxin 1 [Escherichia coli O157:H7 str. EDL933]	gi|667690349	20 kDa	0.0001	-0.55	0.99	-0.02
564	tRNA-specific 2-thiouridylase MnmA [Escherichia coli O157:H7 str. EDL933]	gi|667691381	41 kDa	0.87	0.01	0.0006	0.51
565	Glutathione S-transferase [Escherichia coli O157:H7 str. EDL933]	gi|667692154	23 kDa	0.0001	0.49	0.0001	-0.42
566	Glucokinase [Escherichia coli O157:H7 str. EDL933]	gi|667693110	35 kDa	0.0001	0.72	0.84	-0.02
567	Phosphate starvation-inducible ATPase PhoH with RNA binding motif [Escherichia coli O157:H7 str. EDL933]	gi|667690330	39 kDa	0.0001	0.63	0.0001	0.35
568	FMN-dependent NADH-azoreductase [Escherichia coli O157:H7 str. EDL933]	gi|667691817	22 kDa	0.0001	-0.29	0.00013	-0.22
569	Exoribonuclease II [Escherichia coli O157:H7 str. EDL933]	gi|667691976	72 kDa	0.0001	0.75	0.03	0.3
570	major outer membrane lipoprotein [Escherichia coli O157:H7 str. EDL933]	gi|667692197	8 kDa	0.0032	0.65	0.065	-0.23
571	ATP phosphoribosyltransferase [Escherichia coli O157:H7 str. EDL933]	gi|667692648	33 kDa	0.0001	0.59	0.0001	0.58
572	Chaperone protein HscA [Escherichia coli O157:H7 str. EDL933]	gi|667693239	66 kDa	0.0001	0.42	0.82	0.04
573	Threonine dehydratase biosynthetic [Escherichia coli O157:H7 str. EDL933]	gi|667694623	56 kDa	0.0001	1.12	0.0001	0.31
574	Maltose operon periplasmic protein MalM [Escherichia coli O157:H7 str. EDL933]	gi|667694904	32 kDa	0.0001	-0.37	0.0001	-1.07
575	TldE protein, part of TldE/TldD proteolytic complex [Escherichia coli O157:H7 str. EDL933]	gi|667695112	48 kDa	0.92	0.04	0.21	0.05
576	Transcriptional repressor of PutA and PutP [Escherichia coli O157:H7 str. EDL933]	gi|667691020	144 kDa	0.0001	1.07	0.67	-0.01
577	Tripeptide aminopeptidase [Escherichia coli O157:H7 str. EDL933]	gi|667691350	41 kDa	0.0016	0.27	0.0001	0.59
578	Translation elongation factor LepA [Escherichia coli O157:H7 str. EDL933]	gi|667693285	67 kDa	0.013	0.17	0.0084	0.15
579	SSU ribosomal protein S16p [Escherichia coli O157:H7 str. EDL933]	gi|667693321	9 kDa	0.0032	-0.63	0.21	-0.18
580	Heat shock protein 33, 33 kDa chaperonin [Escherichia coli O157:H7 str. EDL933]	gi|667694139	33 kDa	0.5	-0.03	0.18	-0.09
581	S-(hydroxymethyl)glutathione dehydrogenase [Escherichia coli O157:H7 str. EDL933]	gi|667690013	39 kDa	0.0001	-0.57	0.0001	-0.46
582	Endonuclease IV [Escherichia coli O157:H7 str. EDL933]	gi|667692880	31 kDa	0.0001	-0.32	0.35	0.02
583	Putative phosphatase YfbT [Escherichia coli O157:H7 str. EDL933]	gi|667693012	23 kDa	0.22	-0.08	0.044	0.09
584	Hypothetical protein YggS, proline synthase co-transcribed bacterial PROSC-like protein [Escherichia coli O157:H7 str. EDL933]	gi|667693707	26 kDa	0.0001	-0.86	0.0001	-0.62
585	hypothetical protein EDL933_4249 [Escherichia coli O157:H7 str. EDL933]	gi|667693790	12 kDa	0.0033	-0.6	1	-0.02
586	Glutamate decarboxylase [Escherichia coli O157:H7 str. EDL933]	gi|667694305	53 kDa	0.00066	0.85	0.00043	0.73
587	Cytidylate kinase [Escherichia coli O157:H7 str. EDL933]	gi|667690759	25 kDa	0.00014	0.28	0.0001	0.44
588	Formyltetrahydrofolate deformylase [Escherichia coli O157:H7 str. EDL933]	gi|667691514	32 kDa	0.62	0.18	0.45	0.28
589	3-dehydroquinate dehydratase I [Escherichia coli O157:H7 str. EDL933]	gi|667692213	27 kDa	0.12	-0.1	0.098	0.09
590	DNA damage-inducible protein in SOS regulon, dependent on cyclic AMP and H-NS [Escherichia coli O157:H7 str. EDL933]	gi|667692383	11 kDa	0.62	0.01	0.0001	0.37
591	Aspartokinase [Escherichia coli O157:H7 str. EDL933]	gi|667694889	49 kDa	0.0001	0.51	0.82	0.09
592	Riboflavin synthase eubacterial/eukaryotic [Escherichia coli O157:H7 str. EDL933]	gi|667692183	23 kDa	0.81	-0.07	0.031	-0.17
593	AMP nucleosidase [Escherichia coli O157:H7 str. EDL933]	gi|667692610	54 kDa	0.085	0.15	0.17	-0.14
594	Thiosulfate sulfurtransferase, rhodanese [Escherichia coli O157:H7 str. EDL933]	gi|667693233	31 kDa	0.0001	-0.42	0.0001	-0.39
595	Protein ygiW precursor [Escherichia coli O157:H7 str. EDL933]	gi|667693786	14 kDa	0.0001	-1.43	0.0001	0.26
596	Cell division protein FtsN [Escherichia coli O157:H7 str. EDL933]	gi|667694794	36 kDa	0.0001	-0.47	0.28	-0.06
597	LSU ribosomal protein L31p, zinc-dependent [Escherichia coli O157:H7 str. EDL933]	gi|667694798	8 kDa	0.11	0.19	0.038	0.53
598	Putative sugar ABC transport system, periplasmic binding protein YtfQ precursor [Escherichia coli O157:H7 str. EDL933]	gi|667695104	34 kDa	0.0001	-0.88	0.0001	0.4
599	YciL protein [Escherichia coli O157:H7 str. EDL933]	gi|667691534	11 kDa	0.00078	-0.53	0.027	-0.22
600	Glycine cleavage system H protein [Escherichia coli O157:H7 str. EDL933]	gi|667693650	14 kDa	0.00078	-0.65	0.012	-0.51
601	Putative hydrolase YcdX [Escherichia coli O157:H7 str. EDL933]	gi|667691186	27 kDa	0.095	-0.2	0.0062	0.19
602	L-arabinose 1-dehydrogenase [Escherichia coli O157:H7 str. EDL933]	gi|667692141	38 kDa	0.44	-0.12	0.0001	-0.69
603	Ferrichrome-iron receptor [Escherichia coli O157:H7 str. EDL933]	gi|667693796	79 kDa	0.0001	-0.57	0.089	-0.1
604	Methionyl-tRNA formyltransferase [Escherichia coli O157:H7 str. EDL933]	gi|667694044	34 kDa	0.06	-0.17	0.34	0.07
605	Orotate phosphoribosyltransferase [Escherichia coli O157:H7 str. EDL933]	gi|667694435	24 kDa	0.032	-0.09	0.0075	0.15
606	Type I restriction-modification system, restriction subunit R [Escherichia coli O157:H7 str. EDL933]	gi|667695220	92 kDa	0.0001	0.56	0.015	0.1
607	GI:254793775 |[Escherichia coli O157:H7 str. TW14359]|TW14359|hypothetical protein|522|NC_013008(5528136):2707942-2708463:1 ^,GeneID:8217308^ Escherichia coli O157:H7 str. TW14359 chromosome, complete genome.|neighbours:GI:254793774(1),GI:254793776(	GI:254793775	?	0.0001	1.4	0.0001	1.86
608	D-alanine--D-alanine ligase [Escherichia coli O157:H7 str. EDL933]	gi|667689694	33 kDa	0.044	-0.11	0.0074	0.13
609	Rare lipoprotein A precursor [Escherichia coli O157:H7 str. EDL933]	gi|667690300	38 kDa	0.0007	-0.31	0.0096	-0.22
610	Argininosuccinate synthase [Escherichia coli O157:H7 str. EDL933]	gi|667693940	50 kDa	0.007	0.23	0.0001	0.46
611	Succinate dehydrogenase flavoprotein subunit [Escherichia coli O157:H7 str. EDL933]	gi|667695034	66 kDa	0.0001	0.76	0.59	0.02
612	N-acetylmuramoyl-L-alanine amidase [Escherichia coli O157:H7 str. EDL933]	gi|667695044	48 kDa	0.0001	-0.61	0.46	-0.08
613	GI:254793958 |[Escherichia coli O157:H7 str. TW14359]|TW14359|hypothetical protein|270|NC_013008(5528136):2892559-2892828:-1 ^,GeneID:8217499^ Escherichia coli O157:H7 str. TW14359 chromosome, complete genome.|neighbours:GI:254793957(1),GI:254793959	GI:254793958	?	0.0001	1.39	0.0019	0.5
614	Negative regulator of flagellin synthesis FlgM [Escherichia coli O157:H7 str. EDL933]	gi|667691226	10 kDa	0.0001	1.09	0.0001	2.5
615	D-cysteine desulfhydrase [Escherichia coli O157:H7 str. EDL933]	gi|667692484	35 kDa	0.74	-0.03	0.012	0.15
616	DNA ligase [Escherichia coli O157:H7 str. EDL933]	gi|667693125	74 kDa	0.0001	0.37	0.4	-0.04
617	HemX like protein [Escherichia coli O157:H7 str. EDL933]	gi|667694651	43 kDa	0.0001	0.81	0.0001	0.48
618	Protein of unknown function DUF414 [Escherichia coli O157:H7 str. EDL933]	gi|667694714	19 kDa	0.024	-0.26	0.55	0.06
619	ATP-dependent protease HslV [Escherichia coli O157:H7 str. EDL933]	gi|667694793	19 kDa	0.3	0.13	0.057	0.16
620	(3R)-hydroxymyristoyl-[acyl carrier protein] dehydratase [Escherichia coli O157:H7 str. EDL933]	gi|667689784	17 kDa	0.0029	0.39	0.68	0.07
621	Cobalt/zinc/cadmium efflux RND transporter, membrane fusion protein, CzcB family [Escherichia coli O157:H7 str. EDL933]	gi|667690231	44 kDa	0.0047	-0.71	0.096	-0.33
622	LSU ribosomal protein L20p [Escherichia coli O157:H7 str. EDL933]	gi|667692238	13 kDa	0.0001	0.97	0.0004	0.55
623	MltA-interacting protein MipA [Escherichia coli O157:H7 str. EDL933]	gi|667692309	28 kDa	0.0001	-0.48	0.15	-0.1
624	Imidazole glycerol phosphate synthase cyclase subunit [Escherichia coli O157:H7 str. EDL933]	gi|667692654	28 kDa	0.0001	0.72	0.0045	0.21
625	NADH-ubiquinone oxidoreductase chain F [Escherichia coli O157:H7 str. EDL933]	gi|667693002	49 kDa	0.0001	1.02	0.0001	0.59
626	putative component of the lipoprotein assembly complex (forms a complex with YaeT, YfgL, and NlpB) [Escherichia coli O157:H7 str. EDL933]	gi|667693309	28 kDa	0.0001	0.48	0.48	0.06
627	Transcriptional regulator, TetR family [Escherichia coli O157:H7 str. EDL933]	gi|667695012	22 kDa	0.00071	0.3	0.0011	0.26
628	Protein ytfJ precursor [Escherichia coli O157:H7 str. EDL933]	gi|667695092	20 kDa	0.0001	-1.07	0.0001	-0.29
629	Putative oxidoreductase [Escherichia coli O157:H7 str. EDL933]	gi|667690083	36 kDa	0.3	-0.08	0.0001	0.69
630	Universal stress protein E [Escherichia coli O157:H7 str. EDL933]	gi|667691921	36 kDa	0.0001	-0.45	0.0001	-0.34
631	GTP cyclohydrolase II [Escherichia coli O157:H7 str. EDL933]	gi|667691987	22 kDa	0.0094	-0.42	0.00028	-0.51
632	Cytidine deaminase [Escherichia coli O157:H7 str. EDL933]	gi|667692861	32 kDa	0.0001	0.71	0.0076	-0.28
633	Molybdopterin biosynthesis protein MoeA [Escherichia coli O157:H7 str. EDL933]	gi|667690543	44 kDa	0.51	0.15	0.97	0.22
634	Superoxide dismutase [Cu-Zn] precursor [Escherichia coli O157:H7 str. EDL933]	gi|667692165	18 kDa	0.0001	-0.7	0.0001	0.9
635	Protein ydjA [Escherichia coli O157:H7 str. EDL933]	gi|667692288	20 kDa	0.0019	-0.23	0.00029	-0.38
636	Phage minor tail protein [Escherichia coli O157:H7 str. EDL933]	gi|667692778	16 kDa	0.52	-0.1	0.0001	1.18
637	S-formylglutathione hydrolase [Escherichia coli O157:H7 str. EDL933]	gi|667692875	31 kDa	0.00017	-0.65	0.0001	-1.05
638	tRNA pseudouridine 13 synthase [Escherichia coli O157:H7 str. EDL933]	gi|667693463	39 kDa	0.011	0.27	0.037	0.21
639	Rod shape-determining protein MreB [Escherichia coli O157:H7 str. EDL933]	gi|667694011	37 kDa	0.0001	0.78	0.0001	0.56
640	Glucose-1-phosphate adenylyltransferase [Escherichia coli O157:H7 str. EDL933]	gi|667694175	49 kDa	0.0001	0.55	0.0001	-0.31
641	Ubiquinone/menaquinone biosynthesis methyltransferase UbiE, 2-heptaprenyl-1,4-naphthoquinone methyltransferase [Escherichia coli O157:H7 str. EDL933]	gi|667694685	28 kDa	0.0001	0.34	0.0001	0.36
642	3'-to-5' oligoribonuclease (orn) [Escherichia coli O157:H7 str. EDL933]	gi|667695040	21 kDa	0.092	-0.14	0.2	-0.14
643	Lead, cadmium, zinc and mercury transporting ATPase [Escherichia coli O157:H7 str. EDL933]	gi|667690156	88 kDa	0.65	-0.04	0.85	0.11
644	Putrescine ABC transporter putrescine-binding protein PotF [Escherichia coli O157:H7 str. EDL933]	gi|667690575	41 kDa	0.0001	-1.51	0.0001	-0.58
645	Alcohol dehydrogenase [Escherichia coli O157:H7 str. EDL933]	gi|667691742	35 kDa	0.9	-0.02	0.0001	1.02
646	Protein-N(5)-glutamine methyltransferase PrmB, methylates LSU ribosomal protein L3p [Escherichia coli O157:H7 str. EDL933]	gi|667693053	35 kDa	0.0001	0.53	0.00017	0.51
647	ATP-dependent RNA helicase SrmB [Escherichia coli O157:H7 str. EDL933]	gi|667693292	50 kDa	0.0001	0.83	0.0001	0.66
648	putative tRNA/rRNA methyltransferase yfiF [Escherichia coli O157:H7 str. EDL933]	gi|667693297	38 kDa	0.0041	0.2	0.28	0.08
649	Sulfate adenylyltransferase subunit 2 [Escherichia coli O157:H7 str. EDL933]	gi|667693471	35 kDa	0.0001	0.92	0.0001	0.73
650	LSU ribosomal protein L16p (L10e) [Escherichia coli O157:H7 str. EDL933]	gi|667694069	15 kDa	0.0001	0.81	0.28	0.17
651	ATP synthase delta chain [Escherichia coli O157:H7 str. EDL933]	gi|667694595	19 kDa	0.00028	0.62	0.0056	0.28
652	Putative carboxymethylenebutenolidase [Escherichia coli O157:H7 str. EDL933]	gi|667694682	29 kDa	0.19	-0.1	0.032	-0.14
653	UPF0337 protein yjbJ [Escherichia coli O157:H7 str. EDL933]	gi|667694912	8 kDa	0.0001	-0.48	0.0001	1.71
654	UDP-N-acetylmuramoylalanyl-D-glutamate--2,6- diaminopimelate ligase [Escherichia coli O157:H7 str. EDL933]	gi|667689687	53 kDa	0.0001	0.31	0.014	0.12
655	N-acetylglucosamine-6P-responsive transcriptional repressor NagC, ROK family [Escherichia coli O157:H7 str. EDL933]	gi|667690337	45 kDa	0.0001	0.79	0.2	0.1
656	Transcriptional regulatory protein PhoP [Escherichia coli O157:H7 str. EDL933]	gi|667691378	25 kDa	0.0001	-1.19	0.00054	0.32
657	3-hydroxypropionate dehydrogenase [Escherichia coli O157:H7 str. EDL933]	gi|667691673	27 kDa	0.3	0.12	0.14	0.2
658	Purine nucleotide synthesis repressor [Escherichia coli O157:H7 str. EDL933]	gi|667692179	38 kDa	0.03	-0.17	0.1	0.08
659	Phage minor tail protein [Escherichia coli O157:H7 str. EDL933]	gi|667692780	15 kDa	0.0001	0.77	0.0001	1.43
660	Pyridoxal kinase [Escherichia coli O157:H7 str. EDL933]	gi|667693133	31 kDa	0.0088	-0.16	0.00023	-0.26
661	Glycerol dehydrogenase [Escherichia coli O157:H7 str. EDL933]	gi|667694811	39 kDa	0.18	0.12	0.9	-0.04
662	GI:254794310 |[Escherichia coli O157:H7 str. TW14359]|TW14359|hypothetical protein|378|NC_013008(5528136):3249908-3250285:1 ^,GeneID:8217861^ Escherichia coli O157:H7 str. TW14359 chromosome, complete genome.|neighbours:GI:254794309(1),GI:254794311(	GI:254794310	?	0.00028	1.14	0.00016	0.95
663	Hypoxanthine-guanine phosphoribosyltransferase [Escherichia coli O157:H7 str. EDL933]	gi|667689727	20 kDa	0.3	0.1	0.59	0.06
664	hypothetical protein EDL933_0272 [Escherichia coli O157:H7 str. EDL933]	gi|667689869	47 kDa	0.0001	0.48	0.06	0.23
665	hypothetical protein EDL933_0312 [Escherichia coli O157:H7 str. EDL933]	gi|667689909	41 kDa	0.0001	-0.86	0.00034	-0.18
666	Succinyl-CoA synthetase, alpha subunit-related enzyme [Escherichia coli O157:H7 str. EDL933]	gi|667690819	15 kDa	0.0001	-0.75	0.0001	0.26
667	Putative vimentin [Escherichia coli O157:H7 str. EDL933]	gi|667691167	81 kDa	0.0001	0.66	0.014	0.2
668	C-terminal domain of CinA type S [Escherichia coli O157:H7 str. EDL933]	gi|667693412	18 kDa	0.0033	-0.23	0.02	-0.11
669	LSU ribosomal protein L28p [Escherichia coli O157:H7 str. EDL933]	gi|667694430	8 kDa	0.57	0.06	0.0015	0.29
670	GI:254793674 |[Escherichia coli O157:H7 str. TW14359]|TW14359|repressor protein of prophage CP-933U|648|NC_013008(5528136):2612797-2613444:1 ^,GeneID:8217198^ Escherichia coli O157:H7 str. TW14359 chromosome, complete genome.|neighbours:GI:254793673	GI:254793674	?	0.018	0.25	0.00014	0.48
671	18K peptidoglycan-associated outer membrane lipoprotein [Escherichia coli O157:H7 str. EDL933]	gi|667690413	19 kDa	0.00087	0.28	0.43	0.11
672	Alkanesulfonates-binding protein [Escherichia coli O157:H7 str. EDL933]	gi|667690786	35 kDa	0.98	-0.14	0.24	0.17
673	hypothetical protein EDL933_1258 [Escherichia coli O157:H7 str. EDL933]	gi|667690844	29 kDa	0.05	0.21	0.0056	-0.27
674	Free methionine-(R)-sulfoxide reductase, contains GAF domain [Escherichia coli O157:H7 str. EDL933]	gi|667692367	18 kDa	0.001	-0.25	0.0001	0.24
675	LptA, protein essential for LPS transport across the periplasm [Escherichia coli O157:H7 str. EDL933]	gi|667693967	20 kDa	0.0013	-0.39	0.074	0.21
676	carbonic anhydrase, family 3 [Escherichia coli O157:H7 str. EDL933]	gi|667694036 (+1)	20 kDa	0.0001	-0.57	0.00011	-0.21
677	FKBP-type peptidyl-prolyl cis-trans isomerase SlyD [Escherichia coli O157:H7 str. EDL933]	gi|667694091	21 kDa	0.019	-0.21	0.0036	-0.34
678	Trimethylamine-N-oxide reductase [Escherichia coli O157:H7 str. EDL933]	gi|667694348	84 kDa	0.065	-0.13	0.19	0.08
679	GTP-binding protein EngB [Escherichia coli O157:H7 str. EDL933]	gi|667694712	24 kDa	0.00035	-0.21	0.95	-0.01
680	6,7-dimethyl-8-ribityllumazine synthase [Escherichia coli O157:H7 str. EDL933]	gi|667690078	16 kDa	0.018	-0.1	0.39	-0.04
681	Glucosamine-6-phosphate deaminase [Escherichia coli O157:H7 str. EDL933]	gi|667690339	30 kDa	0.16	0.23	0.0088	0.23
682	rotein, clustered with ribosomal protein L32p [Escherichia coli O157:H7 str. EDL933]	gi|667691244	19 kDa	0.0001	-0.62	0.00039	0.3
683	Signal transduction histidine kinase CheA [Escherichia coli O157:H7 str. EDL933]	gi|667692425	71 kDa	0.0001	1.2	0.0001	1.11
684	N-acetylmuramoyl-L-alanine amidase [Escherichia coli O157:H7 str. EDL933]	gi|667693541	46 kDa	0.49	-0.08	0.8	0.02
685	putative GST-like protein yghU associated with glutathionylspermidine synthetase/amidase [Escherichia coli O157:H7 str. EDL933]	gi|667693753	32 kDa	0.0014	0.35	0.011	0.25
686	1,4-alpha-glucan (glycogen) branching enzyme, GH-13-type [Escherichia coli O157:H7 str. EDL933]	gi|667694177	84 kDa	0.0001	0.45	0.0001	-0.43
687	Protein yihD [Escherichia coli O157:H7 str. EDL933]	gi|667694703	10 kDa	0.5	-0.06	0.097	0.13
688	Peptide chain release factor 3 [Escherichia coli O157:H7 str. EDL933]	gi|667695245	60 kDa	0.51	-0.03	0.9	0.01
689	GI:254792656 |[Escherichia coli O157:H7 str. TW14359]|TW14359|ycgL|327|NC_013008(5528136):1604812-1605138:1 ^,GeneID:8216142^ Escherichia coli O157:H7 str. TW14359 chromosome, complete genome.|neighbours:GI:254792655(-1),GI:254792657(1)|neighbour_ge	GI:254792656	?	0.0001	-0.39	0.00036	0.15
690	putative glutathione S-transferase-like protein [Escherichia coli O157:H7 str. EDL933]	gi|667690557	24 kDa	0.026	-0.2	0.62	0.02
691	Recombinational DNA repair protein RecT (prophage associated) [Escherichia coli O157:H7 str. EDL933]	gi|667690944 (+1)	30 kDa	0.0001	1.06	0.0001	0.46
692	Tellurite resistance protein TehB [Escherichia coli O157:H7 str. EDL933]	gi|667691798	22 kDa	0.0001	-0.74	0.0001	-0.37
693	ProQ: influences osmotic activation of compatible solute ProP [Escherichia coli O157:H7 str. EDL933]	gi|667692366	26 kDa	0.0001	0.26	0.00036	0.18
694	Histidinol-phosphatase [Escherichia coli O157:H7 str. EDL933]	gi|667692651	40 kDa	0.0001	0.65	0.17	0.13
695	hypothetical protein EDL933_3670 [Escherichia coli O157:H7 str. EDL933]	gi|667693221	22 kDa	0.0001	0.64	0.0001	0.42
696	Periplasmic protein YqjC [Escherichia coli O157:H7 str. EDL933]	gi|667693861	14 kDa	0.00039	-0.55	0.16	-0.22
697	ATP synthase epsilon chain [Escherichia coli O157:H7 str. EDL933]	gi|667694591	15 kDa	0.15	0.32	0.45	0.16
698	Ferredoxin--NADP(+) reductase [Escherichia coli O157:H7 str. EDL933]	gi|667694783	28 kDa	0.013	-0.14	0.85	-0.01
699	UDP-N-acetylmuramoylalanine--D-glutamate ligase [Escherichia coli O157:H7 str. EDL933]	gi|667689690	47 kDa	0.19	0.14	0.36	-0.07
700	GTP-binding and nucleic acid-binding protein YchF [Escherichia coli O157:H7 str. EDL933]	gi|667691486	40 kDa	0.00044	0.24	0.00029	0.22
701	Tryptophan synthase alpha chain [Escherichia coli O157:H7 str. EDL933]	gi|667692005	29 kDa	0.38	-0.08	0.00019	-0.41
702	Outer membrane lipoprotein pcp precursor [Escherichia coli O157:H7 str. EDL933]	gi|667692160	16 kDa	0.0001	-0.72	0.017	-0.32
703	UDP-glucose 4-epimerase [Escherichia coli O157:H7 str. EDL933]	gi|667692671	37 kDa	0.0001	0.39	0.0001	0.41
704	Dihydroneopterin triphosphate epimerase [Escherichia coli O157:H7 str. EDL933]	gi|667693023	14 kDa	0.0001	-0.48	0.41	-0.06
705	Oxidoreductase, aldo/keto reductase family [Escherichia coli O157:H7 str. EDL933]	gi|667693560	38 kDa	0.11	-0.12	0.0062	0.21
706	SSU ribosomal protein S17p (S11e) [Escherichia coli O157:H7 str. EDL933]	gi|667694067	10 kDa	0.0011	0.88	0.046	0.2
707	Cys-tRNA(Pro) deacylase YbaK [Escherichia coli O157:H7 str. EDL933]	gi|667690152	17 kDa	0.0001	-0.8	0.093	-0.11
708	Pyruvate oxidase [ubiquinone, cytochrome] [Escherichia coli O157:H7 str. EDL933]	gi|667690597	62 kDa	0.035	-0.17	0.0001	1.11
709	hypothetical protein EDL933_1772 [Escherichia coli O157:H7 str. EDL933]	gi|667691351	43 kDa	0.092	-0.21	0.0046	0.33
710	Septum site-determining protein MinD [Escherichia coli O157:H7 str. EDL933]	gi|667691446	30 kDa	0.0001	0.42	0.047	0.09
711	Osmoprotectant ABC transporter binding protein YehZ [Escherichia coli O157:H7 str. EDL933]	gi|667692841	33 kDa	0.00037	-0.34	0.0001	1.21
712	Phosphoribosylglycinamide formyltransferase [Escherichia coli O157:H7 str. EDL933]	gi|667693206	23 kDa	0.045	-0.17	0.94	0.02
713	hypothetical protein EDL933_3828 [Escherichia coli O157:H7 str. EDL933]	gi|667693376	16 kDa	0.64	0.1	0.0001	1.5
714	2-C-methyl-D-erythritol 2,4-cyclodiphosphate synthase [Escherichia coli O157:H7 str. EDL933]	gi|667693464	17 kDa	0.0075	-0.27	0.00043	-0.44
715	5'-methylthioadenosine nucleosidase [Escherichia coli O157:H7 str. EDL933]	gi|667689763	24 kDa	0.01	0.36	0.46	-0.13
716	Potassium efflux system KefA protein [Escherichia coli O157:H7 str. EDL933]	gi|667690135	127 kDa	0.0018	-0.34	0.18	-0.13
717	Phosphoribosylaminoimidazole carboxylase catalytic subunit [Escherichia coli O157:H7 str. EDL933]	gi|667690201	18 kDa	0.0001	-0.52	1	-0.01
718	Dienelactone hydrolase [Escherichia coli O157:H7 str. EDL933]	gi|667691927	34 kDa	0.0001	-0.6	0.017	-0.14
719	Fumarate hydratase class I, aerobic [Escherichia coli O157:H7 str. EDL933]	gi|667692129	60 kDa	0.0087	0.84	0.75	0.08
720	Transcriptional regulator KdgR, KDG operon repressor [Escherichia coli O157:H7 str. EDL933]	gi|667692362	30 kDa	0.0001	0.39	0.098	-0.16
721	2-dehydro-3-deoxygluconate kinase [Escherichia coli O157:H7 str. EDL933]	gi|667694315	34 kDa	0.00088	0.32	0.13	-0.14
722	Glycyl-tRNA synthetase alpha chain [Escherichia coli O157:H7 str. EDL933]	gi|667694356	35 kDa	0.0001	0.57	0.55	0.04
723	DNA polymerase III beta subunit [Escherichia coli O157:H7 str. EDL933]	gi|667694556	41 kDa	0.42	0.11	0.093	0.11
724	HemY like protein [Escherichia coli O157:H7 str. EDL933]	gi|667694650	45 kDa	0.0001	-0.23	0.0001	0.32
725	RNA-binding protein Hfq [Escherichia coli O157:H7 str. EDL933]	gi|667695047	11 kDa	0.0001	0.64	0.0022	0.23
726	SSU ribosomal protein S15p (S13e) [Escherichia coli O157:H7 str. EDL933]	gi|667693933	10 kDa	0.17	0.24	0.46	-0.1
727	Betaine aldehyde dehydrogenase [Escherichia coli O157:H7 str. EDL933]	gi|667689956	53 kDa	0.031	-0.15	0.0031	-0.24
728	Adenine phosphoribosyltransferase [Escherichia coli O157:H7 str. EDL933]	gi|667690139	20 kDa	0.48	-0.08	0.0083	0.25
729	DnaJ-class molecular chaperone CbpA [Escherichia coli O157:H7 str. EDL933]	gi|667690924	34 kDa	0.33	-0.05	0.0016	-0.23
730	Protein yciN [Escherichia coli O157:H7 str. EDL933]	gi|667691993	9 kDa	0.0001	-0.5	0.0033	-0.23
731	Iron-sulfur cluster assembly protein SufB [Escherichia coli O157:H7 str. EDL933]	gi|667692203	55 kDa	0.24	0.3	0.035	-0.2
732	6-phosphofructokinase class II [Escherichia coli O157:H7 str. EDL933]	gi|667692245	32 kDa	0.27	-0.04	0.00045	0.25
733	SSU ribosomal protein S12p (S23e) [Escherichia coli O157:H7 str. EDL933]	gi|667694084	14 kDa	0.0001	1.12	0.00026	0.44
734	Dipeptide transport ATP-binding protein DppD [Escherichia coli O157:H7 str. EDL933]	gi|667694333	36 kDa	0.0001	1.06	0.0001	-0.47
735	Phosphopantothenoylcysteine decarboxylase [Escherichia coli O157:H7 str. EDL933]	gi|667694432	43 kDa	0.0001	0.8	0.0001	0.34
736	ATP-dependent RNA helicase RhlB [Escherichia coli O157:H7 str. EDL933]	gi|667694630	47 kDa	0.0001	0.95	0.0001	0.75
737	Isocitrate lyase [Escherichia coli O157:H7 str. EDL933]	gi|667694872	48 kDa	0.28	0.07	0.0001	0.36
738	Soluble cytochrome b562 [Escherichia coli O157:H7 str. EDL933]	gi|667695113	14 kDa	0.0001	-0.85	0.41	-0.03
739	putative secreted protein [Escherichia coli O157:H7 str. EDL933]	gi|667690418	13 kDa	0.00016	-1.91	0.00016	1.28
740	Putative periplasmic or exported protein [Escherichia coli O157:H7 str. EDL933]	gi|667692374	12 kDa	0.00078	-1.35	0.12	-0.16
741	Phage tail fiber protein [Escherichia coli O157:H7 str. EDL933]	gi|667691845	127 kDa	0.046	0.11	0.059	0.15
742	Acyl-[acyl-carrier-protein]--UDP-N- acetylglucosamine O-acyltransferase [Escherichia coli O157:H7 str. EDL933]	gi|667689785	28 kDa	0.043	0.22	0.082	0.26
743	Diaminohydroxyphosphoribosylaminopyrimidine deaminase [Escherichia coli O157:H7 str. EDL933]	gi|667690077	40 kDa	0.014	0.23	0.24	-0.03
744	Rac prophage repressor [Escherichia coli O157:H7 str. EDL933]	gi|667691285	18 kDa	0.07	0.35	0.0001	0.83
745	Arsenate reductase [Escherichia coli O157:H7 str. EDL933]	gi|667693201	13 kDa	0.88	0.12	0.45	0.08
746	hypothetical protein EDL933_5251 [Escherichia coli O157:H7 str. EDL933]	gi|667694781	11 kDa	0.0079	-0.48	0.69	-0.09
747	GTP-binding protein HflX [Escherichia coli O157:H7 str. EDL933]	gi|667695048	48 kDa	0.0057	0.14	0.00068	0.17
748	Chaperone protein DnaJ [Escherichia coli O157:H7 str. EDL933]	gi|667689613	41 kDa	0.0001	0.5	0.0001	0.28
749	Allophanate hydrolase 2 subunit 2 [Escherichia coli O157:H7 str. EDL933]	gi|667690371	34 kDa	0.0017	0.28	0.33	-0.06
750	Catalase [Escherichia coli O157:H7 str. EDL933]	gi|667692254	84 kDa	0.0027	-0.24	0.0001	0.84
751	Decarboxylase family protein [Escherichia coli O157:H7 str. EDL933]	gi|667693522	51 kDa	0.0001	0.85	0.18	0.11
752	Argininosuccinate lyase [Escherichia coli O157:H7 str. EDL933]	gi|667694826	50 kDa	0.85	-0.11	0.09	0.01
753	hypothetical protein EDL933_p0016 [Escherichia coli O157:H7 str. EDL933]	gi|667695350	15 kDa	0.0001	0.9	0.0001	2.2
754	Enterobactin esterase [Escherichia coli O157:H7 str. EDL933]	gi|667690247	46 kDa	0.0001	0.95	0.00015	0.34
755	N-acetylglucosamine-6-phosphate deacetylase [Escherichia coli O157:H7 str. EDL933]	gi|667690338	41 kDa	0.62	-0.01	0.49	0.03
756	D-alanyl-D-alanine carboxypeptidase [Escherichia coli O157:H7 str. EDL933]	gi|667690558	44 kDa	0.0001	0.41	0.0001	0.42
757	Holliday junction DNA helicase RuvA [Escherichia coli O157:H7 str. EDL933]	gi|667692397	22 kDa	0.0001	0.59	0.00014	0.5
758	L-arabinose-binding periplasmic protein precursor AraF [Escherichia coli O157:H7 str. EDL933]	gi|667692434	36 kDa	0.05	-0.22	0.024	0.16
759	Naphthoate synthase [Escherichia coli O157:H7 str. EDL933]	gi|667692983	32 kDa	0.0001	0.51	0.011	0.09
760	N-succinyl-L,L-diaminopimelate desuccinylase [Escherichia coli O157:H7 str. EDL933]	gi|667693177	41 kDa	0.0057	0.17	0.14	0.05
761	PTS IIA-like nitrogen-regulatory protein PtsN [Escherichia coli O157:H7 str. EDL933]	gi|667693971	18 kDa	0.13	-0.01	0.003	0.15
762	Dipeptide transport ATP-binding protein DppF [Escherichia coli O157:H7 str. EDL933]	gi|667694332	38 kDa	0.0001	1.35	0.0001	-0.54
763	3-polyprenyl-4-hydroxybenzoate carboxy-lyase [Escherichia coli O157:H7 str. EDL933]	gi|667694693	56 kDa	0.0001	0.48	0.0001	0.3
764	hypothetical protein EDL933_3511 [Escherichia coli O157:H7 str. EDL933]	gi|667693066	10 kDa	0.23	0.25	0.057	0.43
765	UPF0098 protein ybhB [Escherichia coli O157:H7 str. EDL933]	gi|667690486	17 kDa	0.0001	-0.79	0.13	0.12
766	L,D-transpeptidase YnhG [Escherichia coli O157:H7 str. EDL933]	gi|667692198	36 kDa	0.73	0	0.0012	0.2
767	ADP-heptose synthase [Escherichia coli O157:H7 str. EDL933]	gi|667693813	51 kDa	0.0001	0.65	0.0001	0.32
768	Ribosome hibernation protein YhbH [Escherichia coli O157:H7 str. EDL933]	gi|667693970	11 kDa	0.77	-0.06	0.86	-0.07
769	Phospholipase A1 precursor [Escherichia coli O157:H7 str. EDL933]	gi|667694673	33 kDa	0.0001	-0.43	0.0001	-0.24
770	Putative uncharacterized protein YiiQ [Escherichia coli O157:H7 str. EDL933]	gi|667694779	22 kDa	0.0001	-0.94	0.56	0.04
771	UDP-N-acetylmuramate:L-alanyl-gamma-D-glutamyl- meso-diaminopimelate ligase [Escherichia coli O157:H7 str. EDL933]	gi|667695110	50 kDa	0.0001	0.57	0.18	-0.06
772	Type II restriction enzyme, methylase subunit [Escherichia coli O157:H7 str. EDL933]	gi|667695168	189 kDa	0.0001	0.69	0.29	0.05
773	Nucleoside-specific channel-forming protein Tsx precursor [Escherichia coli O157:H7 str. EDL933]	gi|667690074	34 kDa	0.0001	-0.66	0.018	-0.12
774	Fumarylacetoacetate hydrolase [Escherichia coli O157:H7 str. EDL933]	gi|667691452	24 kDa	0.32	0.23	0.33	-0.14
775	Putative periplasmic protein [Escherichia coli O157:H7 str. EDL933]	gi|667691676	14 kDa	0.00026	-0.44	0.0001	0.61
776	Cyclopropane-fatty-acyl-phospholipid synthase [Escherichia coli O157:H7 str. EDL933]	gi|667692182	44 kDa	0.0001	0.9	0.00026	0.4
777	ABC transporter, periplasmic substrate-binding protein YnjB [Escherichia coli O157:H7 str. EDL933]	gi|667692277	43 kDa	0.00015	-0.29	0.55	-0.02
778	NADH-ubiquinone oxidoreductase chain C [Escherichia coli O157:H7 str. EDL933]	gi|667693004	69 kDa	0.0001	0.85	0.029	0.09
779	YpfJ protein, zinc metalloprotease superfamily [Escherichia coli O157:H7 str. EDL933]	gi|667693181	31 kDa	0.15	-0.06	0.21	-0.1
780	Chaperone protein HscB [Escherichia coli O157:H7 str. EDL933]	gi|667693240	20 kDa	0.00043	-0.44	0.0001	-0.81
781	Ribonuclease III [Escherichia coli O157:H7 str. EDL933]	gi|667693283	26 kDa	0.00019	0.33	0.00022	0.32
782	Adenylate cyclase [Escherichia coli O157:H7 str. EDL933]	gi|667693815	48 kDa	0.0001	0.69	0.47	-0.05
783	Qercetin 2,3-dioxygenase [Escherichia coli O157:H7 str. EDL933]	gi|667694186	26 kDa	0.0001	-0.42	0.00015	-0.17
784	hypothetical protein EDL933_5133 [Escherichia coli O157:H7 str. EDL933]	gi|667694663	33 kDa	0.0001	-0.31	0.0001	-0.33
785	Mannonate dehydratase [Escherichia coli O157:H7 str. EDL933]	gi|667695187	45 kDa	0.0092	-0.16	0.0001	-0.22
786	Succinate dehydrogenase iron-sulfur protein [Escherichia coli O157:H7 str. EDL933]	gi|667690385	27 kDa	0.0001	0.8	0.65	-0.01
787	hypothetical protein EDL933_1403 [Escherichia coli O157:H7 str. EDL933]	gi|667690988	17 kDa	0.0001	4.04	0.64	-0.01
788	D-3-phosphoglycerate dehydrogenase [Escherichia coli O157:H7 str. EDL933]	gi|667691185	35 kDa	0.0018	0.33	0.0001	0.43
789	Colicin I receptor precursor [Escherichia coli O157:H7 str. EDL933]	gi|667692626	79 kDa	0.0001	-0.74	0.0014	-0.2
790	Putative iron compound-binding protein of ABC transporter family [Escherichia coli O157:H7 str. EDL933]	gi|667693792	34 kDa	0.0001	-0.59	0.099	-0.09
791	Glutaredoxin 3 (Grx3) [Escherichia coli O157:H7 str. EDL933]	gi|667694406	9 kDa	0.001	0.37	0.0001	0.47
792	Universal stress protein D [Escherichia coli O157:H7 str. EDL933]	gi|667694782	16 kDa	0.0039	-0.32	0.0047	-0.32
793	Hydrogen peroxide-inducible genes activator [Escherichia coli O157:H7 str. EDL933]	gi|667694827	34 kDa	0.0001	0.66	0.57	-0.07
794	Isoaspartyl dipeptidase [Escherichia coli O157:H7 str. EDL933]	gi|667695196	41 kDa	0.92	0.06	0.00033	-0.23
795	rRNA small subunit methyltransferase H [Escherichia coli O157:H7 str. EDL933]	gi|667689684	35 kDa	0.31	-0.05	0.0031	0.19
796	putative lipoprotein YajG precursor [Escherichia coli O157:H7 str. EDL933]	gi|667690099	17 kDa	0.88	-0.08	0.032	-0.44
797	Magnesium and cobalt efflux protein CorC [Escherichia coli O157:H7 str. EDL933]	gi|667690328	33 kDa	0.14	0.11	0.023	-0.18
798	HflC protein [Escherichia coli O157:H7 str. EDL933]	gi|667695050	38 kDa	0.0001	1.05	0.0001	0.39
799	3'(2'),5'-bisphosphate nucleotidase [Escherichia coli O157:H7 str. EDL933]	gi|667695090	25 kDa	0.0001	-0.48	0.0001	0.42
800	Conserved uncharacterized protein CreA [Escherichia coli O157:H7 str. EDL933]	gi|667695269	17 kDa	0.0001	-0.8	0.37	-0.08
801	Phage repressor [Escherichia coli O157:H7 str. EDL933]	gi|667689875	26 kDa	0.0001	-0.47	0.00093	0.16
802	Phosphoribosylaminoimidazole carboxylase ATPase subunit [Escherichia coli O157:H7 str. EDL933]	gi|667690200	40 kDa	0.098	-0.1	0.0001	0.47
803	Cation efflux system protein CusF precursor [Escherichia coli O157:H7 str. EDL933]	gi|667690230	12 kDa	0.028	-1.02	0.86	-0.17
804	Cysteine synthase B [Escherichia coli O157:H7 str. EDL933]	gi|667693135	33 kDa	0.0001	0.96	0.0001	0.44
805	Nucleoside diphosphate kinase [Escherichia coli O157:H7 str. EDL933]	gi|667693226	15 kDa	0.081	0.4	1	-0.03
806	Lactaldehyde reductase [Escherichia coli O157:H7 str. EDL933]	gi|667693526	41 kDa	0.2	0.1	0.0001	-0.8
807	23S rRNA (guanosine-2'-O-) -methyltransferase rlmB [Escherichia coli O157:H7 str. EDL933]	gi|667695055	26 kDa	0.44	-0.05	0.0079	-0.2
808	Alcohol dehydrogenase [Escherichia coli O157:H7 str. EDL933]	gi|667695144	37 kDa	0.57	0.09	0.0001	1.55
809	Acyl-CoA thioesterase II [Escherichia coli O157:H7 str. EDL933]	gi|667690122	32 kDa	0.21	0.18	0.0054	0.2
810	Ribonuclease I precursor [Escherichia coli O157:H7 str. EDL933]	gi|667690277	30 kDa	0.0001	-0.61	0.32	0.05
811	hypothetical protein EDL933_1051 [Escherichia coli O157:H7 str. EDL933]	gi|667690641 (+1)	10 kDa	0.0001	0.83	0.00044	-0.54
812	Paraquat-inducible protein B [Escherichia coli O157:H7 str. EDL933]	gi|667690803	60 kDa	0.081	0.45	0.27	-0.35
813	Pyruvate-flavodoxin oxidoreductase [Escherichia coli O157:H7 str. EDL933]	gi|667691833	129 kDa	0.00016	0.52	0.038	0.17
814	Selenide,water dikinase [Escherichia coli O157:H7 str. EDL933]	gi|667692287	37 kDa	0.0001	0.56	0.86	-0.03
815	GTP pyrophosphokinase, (p)ppGpp synthetase I [Escherichia coli O157:H7 str. EDL933]	gi|667693508	84 kDa	0.0001	0.66	0.00022	0.24
816	Cold-shock DEAD-box protein A [Escherichia coli O157:H7 str. EDL933]	gi|667693930	71 kDa	0.0001	0.57	0.0001	0.61
817	Molybdopterin biosynthesis Mog protein, molybdochelatase [Escherichia coli O157:H7 str. EDL933]	gi|667689608	21 kDa	0.0001	-0.54	0.0001	-0.32
818	Blue copper oxidase CueO precursor [Escherichia coli O157:H7 str. EDL933]	gi|667689724	57 kDa	0.0001	-0.57	0.39	0
819	Malate dehydrogenase [Escherichia coli O157:H7 str. EDL933]	gi|667690516	39 kDa	0.0001	0.78	0.16	0.1
820	Cell division protein FtsK [Escherichia coli O157:H7 str. EDL933]	gi|667690740	148 kDa	0.69	0.05	0.12	-0.14
821	Dihydroorotate dehydrogenase [Escherichia coli O157:H7 str. EDL933]	gi|667690797	37 kDa	0.0072	0.23	0.0001	0.43
822	Superoxide dismutase [Cu-Zn] precursor [Escherichia coli O157:H7 str. EDL933]	gi|667690887 (+1)	16 kDa	0.0022	-0.69	0.0001	-0.98
823	Acidic protein msyB [Escherichia coli O157:H7 str. EDL933]	gi|667691207	14 kDa	0.26	-0.92	0.0001	1.96
824	Phosphoribosyl-AMP cyclohydrolase [Escherichia coli O157:H7 str. EDL933]	gi|667692655	23 kDa	0.0047	-0.21	0.05	0.13
825	3-demethylubiquinol 3-O-methyltransferase [Escherichia coli O157:H7 str. EDL933]	gi|667692948	27 kDa	0.00039	0.5	0.0014	0.28
826	1-hydroxy-2-methyl-2-(E)-butenyl 4-diphosphate synthase [Escherichia coli O157:H7 str. EDL933]	gi|667693223	41 kDa	0.00026	0.32	0.0031	0.22
827	putative membrane protein [Escherichia coli O157:H7 str. EDL933]	gi|667693224	36 kDa	0.003	0.4	0.00079	0.41
828	Phosphoadenylyl-sulfate reductase [thioredoxin] [Escherichia coli O157:H7 str. EDL933]	gi|667693482	28 kDa	0.0001	0.83	0.0018	0.49
829	Sulfite reductase [NADPH] flavoprotein alpha-component [Escherichia coli O157:H7 str. EDL933]	gi|667693484	66 kDa	0.0001	1.06	0.0029	0.43
830	Periplasmic protein related to spheroblast formation [Escherichia coli O157:H7 str. EDL933]	gi|667694772	19 kDa	0.00094	-0.3	0.089	0.14
831	Uncharacterized protein YtfM precursor [Escherichia coli O157:H7 str. EDL933]	gi|667695098	65 kDa	0.3	-0.17	0.39	0.07
832	Thymidylate kinase [Escherichia coli O157:H7 str. EDL933]	gi|667691254	24 kDa	0.52	0.01	0.0001	0.3
833	Cytoplasmic copper homeostasis protein CutC [Escherichia coli O157:H7 str. EDL933]	gi|667692410	27 kDa	0.83	-0.02	0.16	-0.09
834	Imidazole glycerol phosphate synthase amidotransferase subunit [Escherichia coli O157:H7 str. EDL933]	gi|667692652	22 kDa	0.00026	0.4	0.00029	0.34
835	Mannose-1-phosphate guanylyltransferase (GDP) [Escherichia coli O157:H7 str. EDL933]	gi|667692660	54 kDa	0.0001	0.8	0.0001	0.3
836	Nucleoid-associated protein NdpA [Escherichia coli O157:H7 str. EDL933]	gi|667692910	38 kDa	0.27	-0.1	0.0001	-0.31
837	Long-chain fatty acid transport protein [Escherichia coli O157:H7 str. EDL933]	gi|667693067	49 kDa	0.0001	-0.44	0.017	0.12
838	putative PLP-dependent aminotransferase YfdZ [Escherichia coli O157:H7 str. EDL933]	gi|667693101	46 kDa	0.02	0.19	0.0001	0.4
839	hypothetical protein EDL933_4268 [Escherichia coli O157:H7 str. EDL933]	gi|667693809	11 kDa	0.06	-0.12	0.00011	0.26
840	Chaperone HdeB [Escherichia coli O157:H7 str. EDL933]	gi|667694295	13 kDa	0.065	-0.42	0.6	0.07
841	GI:254793535 |[Escherichia coli O157:H7 str. TW14359]|TW14359|hypothetical protein|405|NC_013008(5528136):2500453-2500857:-1 ^,GeneID:8217051^ Escherichia coli O157:H7 str. TW14359 chromosome, complete genome.|neighbours:GI:254793534(-1),GI:25479353	GI:254793535	?	0.31	-0.13	0.71	0.05
842	GI:254795637 |[Escherichia coli O157:H7 str. TW14359]|TW14359|type III effector protein|612|NC_013008(5528136):4661175-4661786:-1 ^,GeneID:8219243^ Escherichia coli O157:H7 str. TW14359 chromosome, complete genome.|neighbours:GI:254795636(-1),GI:254	GI:254795637	?	0.018	-0.56	0.0001	-1.39
843	SSU rRNA adenine(1518)-N(6)/adenine(1519)-N(6)-dimethyltransferase [Escherichia coli O157:H7 str. EDL933]	gi|667689653	30 kDa	0.66	0.01	0.029	0.24
844	3-methyl-2-oxobutanoate hydroxymethyltransferase [Escherichia coli O157:H7 str. EDL933]	gi|667689737	28 kDa	0.68	-0.23	0.68	-0.08
845	Glutamate 5-kinase [Escherichia coli O157:H7 str. EDL933]	gi|667689872	39 kDa	0.0001	0.65	0.019	0.19
846	Adenosylmethionine-8-amino-7-oxononanoate aminotransferase [Escherichia coli O157:H7 str. EDL933]	gi|667690487	45 kDa	0.02	0.2	0.0001	0.3
847	YcfF/hinT protein: a purine nucleoside phosphoramidase [Escherichia coli O157:H7 str. EDL933]	gi|667691260	13 kDa	0.15	0.29	0.0001	0.59
848	Cell division topological specificity factor MinE [Escherichia coli O157:H7 str. EDL933]	gi|667691445	10 kDa	0.057	0.23	0.0001	-0.29
849	NAD-dependent malic enzyme [Escherichia coli O157:H7 str. EDL933]	gi|667691741	64 kDa	0.0001	0.32	0.0026	-0.17
850	Orotidine 5'-phosphate decarboxylase [Escherichia coli O157:H7 str. EDL933]	gi|667691982	28 kDa	0.022	-0.22	0.77	0.04
851	Ribosomal large subunit pseudouridine synthase B [Escherichia coli O157:H7 str. EDL933]	gi|667691997	33 kDa	0.056	0.24	0.006	0.22
852	Putative exported protein [Escherichia coli O157:H7 str. EDL933]	gi|667692382	13 kDa	0.0001	-0.87	0.0001	1.4
853	Histidinol-phosphate aminotransferase [Escherichia coli O157:H7 str. EDL933]	gi|667692650	39 kDa	0.028	0.24	0.035	-0.29
854	UTP--glucose-1-phosphate uridylyltransferase [Escherichia coli O157:H7 str. EDL933]	gi|667692670	33 kDa	0.4	0	0.17	0.09
855	Deoxycytidine triphosphate deaminase [Escherichia coli O157:H7 str. EDL933]	gi|667692697	21 kDa	0.92	0.06	0.00078	-0.19
856	Response regulator BaeR [Escherichia coli O157:H7 str. EDL933]	gi|667692711	28 kDa	0.0013	0.18	0.0001	0.36
857	1-phosphofructokinase [Escherichia coli O157:H7 str. EDL933]	gi|667692889	34 kDa	0.00043	0.31	0.0001	-0.47
858	16 kDa heat shock protein A [Escherichia coli O157:H7 str. EDL933]	gi|667694546	16 kDa	0.57	0.08	0.011	0.38
859	Putative oxidoreductase [Escherichia coli O157:H7 str. EDL933]	gi|667694569	20 kDa	0.0001	-0.39	0.0001	-0.28
860	Sialic acid-induced transmembrane protein YjhT(NanM), possible mutarotase [Escherichia coli O157:H7 str. EDL933]	gi|667695173	40 kDa	0.0035	-0.27	0.0001	0.28
861	Transcription termination protein NusB [Escherichia coli O157:H7 str. EDL933]	gi|667690079	16 kDa	0.016	0.16	0.008	0.15
862	UDP-N-acetylglucosamine 4-epimerase [Escherichia coli O157:H7 str. EDL933]	gi|667690425	37 kDa	0.0001	0.64	0.00022	0.24
863	Urease alpha subunit [Escherichia coli O157:H7 str. EDL933]	gi|667690634 (+1)	61 kDa	0.001	0.3	0.0001	-0.91
864	Putative oxidoreductase component of anaerobic dehydrogenases [Escherichia coli O157:H7 str. EDL933]	gi|667691187	21 kDa	0.0001	-0.32	0.0001	0.42
865	Lipoprotein YcfM, part of a salvage pathway of unknown substrate [Escherichia coli O157:H7 str. EDL933]	gi|667691262	23 kDa	0.0001	-0.53	0.33	0.08
866	Outer membrane lipoprotein LolB [Escherichia coli O157:H7 str. EDL933]	gi|667691492	24 kDa	0.0021	-0.33	0.015	-0.27
867	Peptide chain release factor 1 [Escherichia coli O157:H7 str. EDL933]	gi|667691494	41 kDa	0.091	-0.11	0.27	0.11
868	Transcriptional regulator SlyA [Escherichia coli O157:H7 str. EDL933]	gi|667692161	16 kDa	0.43	-0.07	0.0001	-0.41
869	UPF0301 protein YqgE [Escherichia coli O157:H7 str. EDL933]	gi|667693703	21 kDa	0.0001	-0.27	0.0022	0.12
870	Uronate isomerase [Escherichia coli O157:H7 str. EDL933]	gi|667693855	54 kDa	0.00072	0.34	0.12	0.12
871	OsmC/Ohr family protein [Escherichia coli O157:H7 str. EDL933]	gi|667694099	15 kDa	0.44	0.22	0.89	-0.07
872	Xylose ABC transporter, periplasmic xylose-binding protein XylF [Escherichia coli O157:H7 str. EDL933]	gi|667694363	36 kDa	0.0001	-1.33	0.0001	-0.82
873	UDP-N-acetylglucosamine 2-epimerase [Escherichia coli O157:H7 str. EDL933]	gi|667694636	42 kDa	0.0001	0.34	0.0001	0.27
874	NADPH:quinone oxidoreductase 2 [Escherichia coli O157:H7 str. EDL933]	gi|667695087	30 kDa	0.0062	-0.11	0.1	0.06
875	Pyrroline-5-carboxylate reductase [Escherichia coli O157:H7 str. EDL933]	gi|667690041	28 kDa	0.0093	0.4	0.022	0.21
876	tRNA-guanine transglycosylase [Escherichia coli O157:H7 str. EDL933]	gi|667690066	43 kDa	0.0072	0.29	0.021	0.23
877	Thiol:disulfide interchange protein DsbG precursor [Escherichia coli O157:H7 str. EDL933]	gi|667690269	30 kDa	0.0001	-0.79	0.0064	0.16
878	Flavoprotein wrbA [Escherichia coli O157:H7 str. EDL933]	gi|667690929	18 kDa	0.0001	-0.43	0.0001	1.03
879	hypothetical protein EDL933_1741 [Escherichia coli O157:H7 str. EDL933]	gi|667691320 (+4)	69 kDa	0.0017	-0.24	0.0001	-0.37
880	putative membrane lipoprotein clustered with tellurite resistance proteins TehA/TehB [Escherichia coli O157:H7 str. EDL933]	gi|667691797	24 kDa	0.065	-0.15	0.003	0.39
881	Putative translation initiation inhibitor YoaB [Escherichia coli O157:H7 str. EDL933]	gi|667692339	12 kDa	0.0001	-0.58	0.0001	-0.48
882	Mannosyltransferase [Escherichia coli O157:H7 str. EDL933]	gi|667692664	47 kDa	0.0001	1.08	0.0001	0.44
883	Putative protease [Escherichia coli O157:H7 str. EDL933]	gi|667692713	51 kDa	0.0001	0.46	0.00011	0.27
884	Phage portal protein [Escherichia coli O157:H7 str. EDL933]	gi|667692788	56 kDa	0.0017	0.08	0.0001	0.72
885	Alpha-2-macroglobulin [Escherichia coli O157:H7 str. EDL933]	gi|667693232	181 kDa	0.0026	0.27	0.054	0.14
886	Ribosomal RNA small subunit methyltransferase E [Escherichia coli O157:H7 str. EDL933]	gi|667693701	27 kDa	0.42	0.04	0.015	0.24
887	Transcriptional regulator, PadR family [Escherichia coli O157:H7 str. EDL933]	gi|667693833	23 kDa	0.0001	0.47	0.035	0.2
888	Putative cytochrome d ubiquinol oxidase subunit III (Cytochrome bd-I oxidase subunit III) [Escherichia coli O157:H7 str. EDL933]	gi|667693994	15 kDa	0.0001	1.1	0.0001	0.35
889	Putative membrane protein [Escherichia coli O157:H7 str. EDL933]	gi|667694259	39 kDa	0.0001	0.59	0.0001	-0.48
890	hypothetical protein EDL933_4864 [Escherichia coli O157:H7 str. EDL933]	gi|667694396	14 kDa	0.73	0.07	0.016	0.28
891	Serine acetyltransferase [Escherichia coli O157:H7 str. EDL933]	gi|667694403	29 kDa	0.33	-0.08	0.17	-0.08
892	Beta-lactamase [Escherichia coli O157:H7 str. EDL933]	gi|667695030	42 kDa	0.0001	-0.59	0.62	0.02
893	Fructose-1,6-bisphosphatase, type I [Escherichia coli O157:H7 str. EDL933]	gi|667695108	37 kDa	0.0001	0.79	0.0001	0.24
894	Ribonuclease E inhibitor RraB [Escherichia coli O157:H7 str. EDL933]	gi|667695134	16 kDa	0.17	-0.22	0.6	-0.08
895	putative DNA helicase [Escherichia coli O157:H7 str. EDL933]	gi|667695170	79 kDa	0.0001	0.51	0.0001	0.39
896	Chromosome (plasmid) partitioning protein ParA [Escherichia coli O157:H7 str. EDL933]	gi|667695399	44 kDa	0.0001	1.03	0.0001	0.67
897	hypothetical protein YjdJ [Escherichia coli O157:H7 str. EDL933]	gi|667695004	10 kDa	0.046	-0.21	0.17	0.18
898	unknown protein encoded by prophage CP-933T [Escherichia coli O157:H7 str. EDL933]	gi|667692447	13 kDa	0.0087	-0.78	0.0087	-0.57
899	LPS-assembly lipoprotein RlpB precursor (Rare lipoprotein B) [Escherichia coli O157:H7 str. EDL933]	gi|667690308	21 kDa	0.13	-0.15	0.45	0.07
900	LSU m5C1962 methyltransferase RlmI [Escherichia coli O157:H7 str. EDL933]	gi|667690821	44 kDa	0.26	0.07	0.0021	0.2
901	Putative oxidoreductase YncB [Escherichia coli O157:H7 str. EDL933]	gi|667691778	38 kDa	0.0001	-0.46	0.0001	0.66
902	Iron-sulfur cluster assembly protein SufD [Escherichia coli O157:H7 str. EDL933]	gi|667692201	47 kDa	0.082	0.23	0.62	-0.05
903	2-deoxyglucose-6-phosphate hydrolase YniC [Escherichia coli O157:H7 str. EDL933]	gi|667692249	24 kDa	0.0057	-0.24	0.0001	-0.54
904	Positive transcription regulator EvgA [Escherichia coli O157:H7 str. EDL933]	gi|667693092	23 kDa	0.0001	0.56	0.023	-0.29
905	NADPH-dependent 7-cyano-7-deazaguanine reductase [Escherichia coli O157:H7 str. EDL933]	gi|667693521	33 kDa	0.0001	-0.47	0.36	-0.05
906	Dihydropteroate synthase [Escherichia coli O157:H7 str. EDL933]	gi|667693944	31 kDa	0.0044	-0.41	0.28	-0.21
907	formate dehydrogenase formation protein FdhE [Escherichia coli O157:H7 str. EDL933]	gi|667694745	35 kDa	0.4	-0.09	0.63	-0.05
908	Methionine repressor MetJ [Escherichia coli O157:H7 str. EDL933]	gi|667694803	12 kDa	0.33	-0.1	0.0075	-0.19
909	Cystathionine gamma-synthase [Escherichia coli O157:H7 str. EDL933]	gi|667694804	42 kDa	0.0001	0.7	0.0001	0.87
910	hypothetical protein EDL933_2203 [Escherichia coli O157:H7 str. EDL933]	gi|667691781	9 kDa	0.00016	-0.97	0.07	-0.34
911	Nucleoprotein/polynucleotide-associated enzyme [Escherichia coli O157:H7 str. EDL933]	gi|667690011	20 kDa	0.33	0.12	0.23	0.11
912	hypothetical protein EDL933_1417 [Escherichia coli O157:H7 str. EDL933]	gi|667691002	23 kDa	0.0001	1.27	0.21	-0.12
913	Protein of unknown function YceH [Escherichia coli O157:H7 str. EDL933]	gi|667691222	24 kDa	0.017	-0.16	0.13	0.15
914	Thymidine kinase [Escherichia coli O157:H7 str. EDL933]	gi|667691521	23 kDa	0.00021	-0.37	0.087	-0.18
915	Autoinducer 2 (AI-2) ABC transport system, periplasmic AI-2 binding protein LsrB [Escherichia coli O157:H7 str. EDL933]	gi|667691701	37 kDa	0.0001	-1.07	0.0001	-0.45
916	NAD(P) transhydrogenase alpha subunit [Escherichia coli O157:H7 str. EDL933]	gi|667692119	55 kDa	0.0001	0.85	0.079	0.19
917	Exodeoxyribonuclease I [Escherichia coli O157:H7 str. EDL933]	gi|667692641	55 kDa	0.0017	-0.27	0.0001	-0.31
918	Molybdopterin binding motif, CinA N-terminal domain [Escherichia coli O157:H7 str. EDL933]	gi|667692969	44 kDa	0.0001	0.33	0.091	0.11
919	Transcription repressor [Escherichia coli O157:H7 str. EDL933]	gi|667693398	21 kDa	0.14	0.18	0.82	0.02
920	Sulfite reductase [NADPH] hemoprotein beta-component [Escherichia coli O157:H7 str. EDL933]	gi|667693483	64 kDa	0.0001	0.78	0.0001	0.72
921	Cystathionine beta-lyase [Escherichia coli O157:H7 str. EDL933]	gi|667693771	43 kDa	0.0001	0.45	0.00013	0.35
922	Cytoplasmic axial filament protein CafA and Ribonuclease G [Escherichia coli O157:H7 str. EDL933]	gi|667694007	55 kDa	0.0001	0.66	0.0001	0.31
923	ADP compounds hydrolase NudE [Escherichia coli O157:H7 str. EDL933]	gi|667694135	21 kDa	0.033	-0.16	0.72	0.03
924	Glycogen phosphorylase [Escherichia coli O157:H7 str. EDL933]	gi|667694173	93 kDa	0.0001	0.65	0.84	-0.01
925	Orf3 [Escherichia coli O157:H7 str. EDL933]	gi|667694505	12 kDa	0.014	-0.15	0.0001	-1.12
926	Chromosomal replication initiator protein DnaA [Escherichia coli O157:H7 str. EDL933]	gi|667694557	53 kDa	0.0023	0.6	0.046	0.33
927	4-keto-6-deoxy-N-Acetyl-D-hexosaminyl-(Lipid carrier) aminotransferase [Escherichia coli O157:H7 str. EDL933]	gi|667694641	42 kDa	0.21	0.15	0.47	0.06
928	putative ATP-dependent helicase [Escherichia coli O157:H7 str. EDL933]	gi|667695167	109 kDa	0.001	0.45	0.065	0.14
929	Stationary-phase-induced ribosome-associated protein [Escherichia coli O157:H7 str. EDL933]	gi|667691740	5 kDa	0.76	-0.02	0.00016	0.78
930	Methylenetetrahydrofolate dehydrogenase (NADP+) [Escherichia coli O157:H7 str. EDL933]	gi|667690207	31 kDa	0.26	0.23	0.00088	0.4
931	GI:254794298 |[Escherichia coli O157:H7 str. TW14359]|TW14359|exoW|681|NC_013008(5528136):3242982-3243662:1 ^,GeneID:8217849^ Escherichia coli O157:H7 str. TW14359 chromosome, complete genome.|neighbours:GI:254794297(1),GI:254794299(1)|neighbour_gen	GI:254794298	?	0.0001	1.32	0.53	0.06
932	Hydrolase (HAD superfamily) [Escherichia coli O157:H7 str. EDL933]	gi|667690537	30 kDa	0.0001	-0.63	0.65	-0.06
933	Oxygen-insensitive NADPH nitroreductase [Escherichia coli O157:H7 str. EDL933]	gi|667690570	27 kDa	0.56	0.02	0.87	-0.04
934	Phage protein [Escherichia coli O157:H7 str. EDL933]	gi|667690984	81 kDa	0.0001	2.34	0.3	-0.11
935	Ferrous iron transport peroxidase EfeB [Escherichia coli O157:H7 str. EDL933]	gi|667691030	47 kDa	0.0001	-0.69	0.0014	-0.25
936	Cation transport regulator chaB [Escherichia coli O157:H7 str. EDL933]	gi|667691502	9 kDa	0.0001	-0.53	0.0001	0.98
937	Universal stress protein F [Escherichia coli O157:H7 str. EDL933]	gi|667691836	16 kDa	0.59	0.04	0.00019	-0.49
938	Transcriptional regulatory protein YciT [Escherichia coli O157:H7 str. EDL933]	gi|667691979	28 kDa	0.16	0.12	0.0001	0.32
939	Nucleoside-diphosphate-sugar epimerase [Escherichia coli O157:H7 str. EDL933]	gi|667692647	30 kDa	0.12	-0.14	0.0001	0.3
940	DNA-binding capsular synthesis response regulator RcsB [Escherichia coli O157:H7 str. EDL933]	gi|667692941	24 kDa	0.0001	-0.43	0.0001	-0.4
941	Cysteine desulfurase CsdA-CsdE, main protein CsdA [Escherichia coli O157:H7 str. EDL933]	gi|667693537	43 kDa	0.91	0	0.95	-0.01
942	Putative cell division protein precursor [Escherichia coli O157:H7 str. EDL933]	gi|667693781	52 kDa	0.0001	-0.33	0.21	-0.03
943	Aerobic respiration control sensor protein arcB [Escherichia coli O157:H7 str. EDL933]	gi|667693977	88 kDa	0.41	-0.03	0.41	0.06
944	Glycogen synthase, ADP-glucose transglucosylase [Escherichia coli O157:H7 str. EDL933]	gi|667694174	53 kDa	0.0001	0.75	0.53	-0.07
945	Deoxyuridine 5'-triphosphate nucleotidohydrolase [Escherichia coli O157:H7 str. EDL933]	gi|667694433	16 kDa	0.0001	-0.32	0.0022	-0.09
946	putative iron binding protein from the HesB_IscA_SufA family [Escherichia coli O157:H7 str. EDL933]	gi|667689760	12 kDa	0.00016	-0.65	0.00029	-0.37
947	Acetolactate synthase small subunit [Escherichia coli O157:H7 str. EDL933]	gi|667689680	19 kDa	0.78	0.02	0.058	-0.26
948	DJ-1/YajL/PfpI superfamily, includes chaperone protein YajL (former ThiJ), parkinsonism-associated protein DJ-1, peptidases PfpI, Hsp31 [Escherichia coli O157:H7 str. EDL933]	gi|667690089	21 kDa	0.0001	-0.59	0.0001	-0.41
949	Universal stress protein G [Escherichia coli O157:H7 str. EDL933]	gi|667690272	14 kDa	0.3	-0.07	0.1	-0.18
950	Nicotinamidase family protein YcaC [Escherichia coli O157:H7 str. EDL933]	gi|667690747	23 kDa	0.29	-0.12	0.0001	1.42
951	Methylglyoxal synthase [Escherichia coli O157:H7 str. EDL933]	gi|667690816	17 kDa	0.094	-0.32	0.11	-0.19
952	Flagellar hook protein FlgE [Escherichia coli O157:H7 str. EDL933]	gi|667691232	42 kDa	0.0001	1.03	0.0001	1.27
953	Beta N-acetyl-glucosaminidase [Escherichia coli O157:H7 str. EDL933]	gi|667691264	38 kDa	0.78	0.06	0.0034	0.27
954	uncharacterized protein YggL [Escherichia coli O157:H7 str. EDL933]	gi|667693716	13 kDa	0.85	0.06	0.39	-0.1
955	protein clustered with transcription termination protein NusA [Escherichia coli O157:H7 str. EDL933]	gi|667693938	15 kDa	0.00026	-0.36	0.35	0.03
956	Periplasmic septal ring factor with murein hydrolase activity EnvC/YibP [Escherichia coli O157:H7 str. EDL933]	gi|667694409	47 kDa	0.67	0.02	0.008	0.16
957	Phosphate transport system regulatory protein PhoU [Escherichia coli O157:H7 str. EDL933]	gi|667694577	27 kDa	0.00078	1.01	0.036	-0.27
958	2-haloalkanoic acid dehalogenase [Escherichia coli O157:H7 str. EDL933]	gi|667694661	27 kDa	0.013	0.26	0.0001	0.44
959	tRNA dihydrouridine synthase A [Escherichia coli O157:H7 str. EDL933]	gi|667694915	38 kDa	0.34	-0.05	0.81	0.05
960	DNA polymerase III alpha subunit [Escherichia coli O157:H7 str. EDL933]	gi|667689788	130 kDa	0.4	0.13	0.0033	0.49
961	Attachment invasion locus protein precursor [Escherichia coli O157:H7 str. EDL933]	gi|667692768	22 kDa	0.059	0.46	1	0.18
962	Outer membrane protein W precursor [Escherichia coli O157:H7 str. EDL933]	gi|667691539	23 kDa	0.0016	-0.57	0.00078	-0.91
963	LysR family transcriptional regulator lrhA [Escherichia coli O157:H7 str. EDL933]	gi|667693008	35 kDa	0.016	0.47	0.0016	0.64
964	SSU ribosomal protein S18p, zinc-independent [Escherichia coli O157:H7 str. EDL933]	gi|667695076	9 kDa	0.00078	1.2	0.074	0.13
965	Poly(A) polymerase [Escherichia coli O157:H7 str. EDL933]	gi|667689746	53 kDa	0.0001	1.03	0.0001	0.57
966	Glutathione peroxidase [Escherichia coli O157:H7 str. EDL933]	gi|667692232	20 kDa	0.25	-0.02	0.0001	0.37
967	inner membrane protein YebE [Escherichia coli O157:H7 str. EDL933]	gi|667692381	24 kDa	0.095	-0.15	0.00014	0.32
968	Holliday junction DNA helicase RuvB [Escherichia coli O157:H7 str. EDL933]	gi|667692396	37 kDa	0.00011	0.22	0.0001	0.27
969	DedD protein [Escherichia coli O157:H7 str. EDL933]	gi|667693035	23 kDa	0.0028	-0.34	0.0067	-0.29
970	Putative oxidoreductase [Escherichia coli O157:H7 str. EDL933]	gi|667693767	31 kDa	0.0001	-0.35	0.0001	1.34
971	ATP-dependent DNA helicase UvrD/PcrA [Escherichia coli O157:H7 str. EDL933]	gi|667694662	82 kDa	0.0001	1.18	0.0001	0.25
972	Acetylornithine deacetylase [Escherichia coli O157:H7 str. EDL933]	gi|667694823	42 kDa	0.0001	0.52	0.0031	0.26
973	UDP-N-acetylenolpyruvoylglucosamine reductase [Escherichia coli O157:H7 str. EDL933]	gi|667694836	38 kDa	0.0001	0.39	0.0092	0.19
974	NMN phosphatase [Escherichia coli O157:H7 str. EDL933]	gi|667694923	26 kDa	0.16	-0.17	0.0017	-0.42
975	Chromosome (plasmid) partitioning protein ParB [Escherichia coli O157:H7 str. EDL933]	gi|667695400	35 kDa	0.0001	0.6	0.002	0.37
976	2,5-diketo-D-gluconic acid reductase [Escherichia coli O157:H7 str. EDL933]	gi|667689938	33 kDa	0.024	-0.13	0.00043	-0.21
977	Exodeoxyribonuclease VII small subunit [Escherichia coli O157:H7 str. EDL933]	gi|667690086	9 kDa	0.36	-0.08	0.057	0.28
978	DNA-binding domain of ModE [Escherichia coli O157:H7 str. EDL933]	gi|667690427	28 kDa	0.33	-0.1	0.11	0.18
979	Putrescine transport ATP-binding protein PotA [Escherichia coli O157:H7 str. EDL933]	gi|667691348	43 kDa	0.02	0.26	0.0001	0.73
980	Nucleoside 5-triphosphatase RdgB (dHAPTP, dITP, XTP-specific) [Escherichia coli O157:H7 str. EDL933]	gi|667693710	21 kDa	0.39	-0.06	0.69	-0.06
981	Phosphoglycolate phosphatase [Escherichia coli O157:H7 str. EDL933]	gi|667694122	27 kDa	0.00089	-0.31	0.11	-0.09
982	Nickel ABC transporter, periplasmic nickel-binding protein NikA [Escherichia coli O157:H7 str. EDL933]	gi|667694243	59 kDa	0.0001	-0.57	0.087	-0.19
983	Phage protein [Escherichia coli O157:H7 str. EDL933]	gi|667690973 (+2)	10 kDa	0.00078	1.56	0.046	0.22
984	hypothetical protein EDL933_1410 [Escherichia coli O157:H7 str. EDL933]	gi|667690995	59 kDa	0.0001	2.51	0.47	0.4
985	Peptidyl-tRNA hydrolase [Escherichia coli O157:H7 str. EDL933]	gi|667691487	21 kDa	0.05	-0.25	0.85	-0.06
986	hypothetical protein EDL933_2756 [Escherichia coli O157:H7 str. EDL933]	gi|667692319	13 kDa	0.022	-0.23	0.018	-0.18
987	Phosphoribosylformimino-5-aminoimidazole carboxamide ribotide isomerase [Escherichia coli O157:H7 str. EDL933]	gi|667692653	26 kDa	0.0001	0.47	0.011	0.18
988	Sigma factor RpoE negative regulatory protein RseB precursor [Escherichia coli O157:H7 str. EDL933]	gi|667693287	36 kDa	0.8	0.02	0.14	-0.13
989	tRNA pseudouridine synthase B [Escherichia coli O157:H7 str. EDL933]	gi|667693934	35 kDa	0.00067	0.43	0.14	0.15
990	3-deoxy-D-manno-octulosonate 8-phosphate phosphatase [Escherichia coli O157:H7 str. EDL933]	gi|667693965	20 kDa	0.82	0.02	0.14	-0.18
991	3-dehydroquinate synthase [Escherichia coli O157:H7 str. EDL933]	gi|667694126	39 kDa	0.0001	0.64	0.0001	0.47
992	Uroporphyrinogen III decarboxylase [Escherichia coli O157:H7 str. EDL933]	gi|667694858	39 kDa	0.001	0.55	0.14	-0.18
993	Replicative DNA helicase [Escherichia coli O157:H7 str. EDL933]	gi|667694918	52 kDa	0.66	0.1	0.76	0.01
994	Protein yjbR [Escherichia coli O157:H7 str. EDL933]	gi|667694925	14 kDa	0.0001	-0.95	0.0011	-0.2
995	ATP-dependent DNA helicase RecG [Escherichia coli O157:H7 str. EDL933]	gi|667694447	76 kDa	0.074	0.25	0.25	0.08
996	Cell division protein ZipA [Escherichia coli O157:H7 str. EDL933]	gi|667693126	37 kDa	0.055	-0.29	0.87	-0.02
997	GI:254794478 |[Escherichia coli O157:H7 str. TW14359]|TW14359|iscA|324|NC_013008(5528136):3439206-3439529:-1 ^,GeneID:8218038^ Escherichia coli O157:H7 str. TW14359 chromosome, complete genome.|neighbours:GI:254794477(-1),GI:254794479(-1)|neighbour_	GI:254794478	?	0.00035	-0.36	0.029	-0.18
998	UDP-3-O-[3-hydroxymyristoyl] glucosamine N-acyltransferase [Escherichia coli O157:H7 str. EDL933]	gi|667689783	36 kDa	0.043	0.28	0.23	0.16
999	Protein YaiI [Escherichia coli O157:H7 str. EDL933]	gi|667690042	17 kDa	1	-0.07	0.11	0.12
1000	Phosphatase NagD predicted to act in N-acetylglucosamine utilization subsystem [Escherichia coli O157:H7 str. EDL933]	gi|667690336	27 kDa	0.0013	0.3	0.0001	0.31
1001	L,D-transpeptidase YcfS [Escherichia coli O157:H7 str. EDL933]	gi|667691270	34 kDa	0.039	-0.12	0.0001	0.37
1002	Putative uncharacterized protein YeaK [Escherichia coli O157:H7 str. EDL933]	gi|667692314	18 kDa	0.26	-0.14	0.25	-0.11
1003	3-oxoacyl-[acyl-carrier protein] reductase [Escherichia coli O157:H7 str. EDL933]	gi|667693140	28 kDa	0.27	-0.06	0.0001	-0.59
1004	tRNA:Cm32/Um32 methyltransferase [Escherichia coli O157:H7 str. EDL933]	gi|667693246	27 kDa	0.0094	0.31	0.0001	0.54
1005	YheO-like PAS domain [Escherichia coli O157:H7 str. EDL933]	gi|667694088	27 kDa	0.0001	0.86	0.22	0.14
1006	Protein involved in catabolism of external DNA [Escherichia coli O157:H7 str. EDL933]	gi|667694273	32 kDa	0.98	0.01	0.0017	0.27
1007	16 kDa heat shock protein B [Escherichia coli O157:H7 str. EDL933]	gi|667694545	16 kDa	0.073	-0.31	0.15	0.5
1008	Ribokinase [Escherichia coli O157:H7 str. EDL933]	gi|667694612	33 kDa	0.36	-0.02	0.037	-0.2
1009	hypothetical protein EDL933_5239 [Escherichia coli O157:H7 str. EDL933]	gi|667694769	25 kDa	0.027	-0.22	0.36	-0.1
1010	hypothetical protein EDL933_5635 [Escherichia coli O157:H7 str. EDL933]	gi|667695165	237 kDa	0.0001	-0.67	0.0054	0.23
1011	Putative glycoprotein/receptor [Escherichia coli O157:H7 str. EDL933]	gi|667695232	18 kDa	0.0001	-1.54	0.06	-0.09
1012	UPF0246 protein YaaA [Escherichia coli O157:H7 str. EDL933]	gi|667689605	30 kDa	0.013	-0.3	0.47	-0.07
1013	hypothetical protein EDL933_0334 [Escherichia coli O157:H7 str. EDL933]	gi|667689931	33 kDa	0.0071	-0.31	0.024	-0.16
1014	TolA protein [Escherichia coli O157:H7 str. EDL933]	gi|667690411 (+1)	41 kDa	0.00041	-0.33	0.83	-0.02
1015	hypothetical protein EDL933_1343 [Escherichia coli O157:H7 str. EDL933]	gi|667690928	9 kDa	0.0019	-0.53	0.0001	0.9
1016	Universal stress protein C [Escherichia coli O157:H7 str. EDL933]	gi|667692430	16 kDa	0.039	-0.19	0.0011	-0.3
1017	Uridine kinase [C1] [Escherichia coli O157:H7 str. EDL933]	gi|667692698	24 kDa	0.0001	0.64	0.0042	0.31
1018	3,4-dihydroxy-2-butanone 4-phosphate synthase [Escherichia coli O157:H7 str. EDL933]	gi|667693808	23 kDa	0.42	0.15	0.0068	0.23
1019	Transcriptional regulator NanR [Escherichia coli O157:H7 str. EDL933]	gi|667693987	29 kDa	0.039	0.23	0.53	-0.07
1020	Ornithine carbamoyltransferase [Escherichia coli O157:H7 str. EDL933]	gi|667695133	37 kDa	0.083	0.32	0.073	-0.24
1021	Phosphoserine phosphatase [Escherichia coli O157:H7 str. EDL933]	gi|667695259	35 kDa	0.0001	0.52	0.00051	0.23
1022	Phage tail length tape-measure protein 1 [Escherichia coli O157:H7 str. EDL933]	gi|667692776	95 kDa	0.012	0.73	0.0087	0.76
1023	Phosphodiesterase yfcE [Escherichia coli O157:H7 str. EDL933]	gi|667693020	20 kDa	0.0046	-0.53	0.00078	-0.34
1024	SSU ribosomal protein S21p [Escherichia coli O157:H7 str. EDL933]	gi|667693827	9 kDa	0.0001	0.96	0.0001	0.72
1025	Dipeptide-binding ABC transporter, periplasmic substrate-binding component [Escherichia coli O157:H7 str. EDL933]	gi|667691733	58 kDa	0.75	0.18	0.4	0.16
1026	GI:254792780 |[Escherichia coli O157:H7 str. TW14359]|TW14359|nleF|570|NC_013008(5528136):1726236-1726805:1 ^,GeneID:8216271^ Escherichia coli O157:H7 str. TW14359 chromosome, complete genome.|neighbours:GI:254792779(1),GI:254792781(-1)|neighbour_ge	GI:254792780	?	0.0001	-1.36	0.0001	-2.04
1027	Methionine ABC transporter ATP-binding protein [Escherichia coli O157:H7 str. EDL933]	gi|667689804	38 kDa	0.001	0.96	0.17	0.26
1028	Transaldolase [Escherichia coli O157:H7 str. EDL933]	gi|667690541	23 kDa	0.0001	-0.32	0.53	-0.02
1029	Protein ybjI [Escherichia coli O157:H7 str. EDL933]	gi|667690563	30 kDa	0.12	0.24	0.91	0.03
1030	PTS system, mannose-specific IID component [Escherichia coli O157:H7 str. EDL933]	gi|667692351	31 kDa	0.0001	1.76	0.39	0.07
1031	hypothetical protein EDL933_3260 [Escherichia coli O157:H7 str. EDL933]	gi|667692817	10 kDa	0.0001	-2.95	0.0001	-2.68
1032	tRNA (Guanine37-N1) -methyltransferase [Escherichia coli O157:H7 str. EDL933]	gi|667693319	28 kDa	0.46	0.1	0.0018	0.24
1033	Nucleoside triphosphate pyrophosphohydrolase MazG [Escherichia coli O157:H7 str. EDL933]	gi|667693505	30 kDa	0.06	0.21	0.79	0.06
1034	LSU rRNA 2'-O-methyl-C2498 methyltransferase RlmM [Escherichia coli O157:H7 str. EDL933]	gi|667693533	42 kDa	0.0001	0.64	0.78	0.03
1035	Cell division protein FtsJ [Escherichia coli O157:H7 str. EDL933]	gi|667693946	23 kDa	0.0001	0.35	0.0013	0.24
1036	Ribosomal protein L11 methyltransferase [Escherichia coli O157:H7 str. EDL933]	gi|667694020	32 kDa	0.0094	0.33	0.043	0.2
1037	DcrB protein precursor [Escherichia coli O157:H7 str. EDL933]	gi|667694221	20 kDa	0.18	0.09	0.25	-0.09
1038	Methionine ABC transporter substrate-binding protein [Escherichia coli O157:H7 str. EDL933]	gi|667694513	29 kDa	0.04	0.21	0.01	0.23
1039	Ribosomal RNA small subunit methyltransferase C [Escherichia coli O157:H7 str. EDL933]	gi|667695241	38 kDa	0.062	0.2	0.46	-0.02
1040	LSU ribosomal protein L27p [Escherichia coli O157:H7 str. EDL933]	gi|667693952	9 kDa	0.01	0.39	0.059	0.27
1041	Uncharacterized protein YohN precursor [Escherichia coli O157:H7 str. EDL933]	gi|667692736	12 kDa	0.00078	-0.82	0.29	-0.18
1042	tRNA 2-thiouridine synthesizing protein E [Escherichia coli O157:H7 str. EDL933]	gi|667690823	12 kDa	0.01	-0.3	0.15	0.1
1043	Fumarate hydratase class I, anaerobic [Escherichia coli O157:H7 str. EDL933]	gi|667694998	60 kDa	0.15	0.24	0.34	0.13
1044	Protein RcsF [Escherichia coli O157:H7 str. EDL933]	gi|667689801	12 kDa	0.0067	-0.51	0.015	-0.49
1045	Adenosine deaminase [Escherichia coli O157:H7 str. EDL933]	gi|667692140	36 kDa	0.00039	0.5	0.088	0.15
1046	L-serine dehydratase 1 [Escherichia coli O157:H7 str. EDL933]	gi|667692346	47 kDa	0.00014	0.53	0.0001	0.79
1047	hypothetical protein EDL933_2885 [Escherichia coli O157:H7 str. EDL933]	gi|667692445	25 kDa	0.33	0.21	0.0023	-0.49
1048	ABC transporter, periplasmic substrate-binding protein [Escherichia coli O157:H7 str. EDL933]	gi|667692901	70 kDa	0.57	0.04	1	0.07
1049	Thioredoxin 2 [Escherichia coli O157:H7 str. EDL933]	gi|667693298	16 kDa	0.0092	-0.22	0.02	-0.14
1050	LysR-family transcriptional regulator YhaJ [Escherichia coli O157:H7 str. EDL933]	gi|667693869	33 kDa	0.0022	0.21	0.36	-0.07
1051	Phosphoheptose isomerase [Escherichia coli O157:H7 str. EDL933]	gi|667693915	21 kDa	0.25	-0.07	0.89	0.01
1052	Siroheme synthase [Escherichia coli O157:H7 str. EDL933]	gi|667694112	50 kDa	0.0001	0.52	0.005	0.14
1053	NAD(FAD)-utilizing dehydrogenases [Escherichia coli O157:H7 str. EDL933]	gi|667694265	44 kDa	0.00012	-0.3	0.0084	-0.17
1054	Coproporphyrinogen III oxidase, oxygen-independent [Escherichia coli O157:H7 str. EDL933]	gi|667694716	53 kDa	0.042	0.19	0.14	-0.1
1055	Transcriptional repressor protein TrpR [Escherichia coli O157:H7 str. EDL933]	gi|667695265	12 kDa	0.0094	-0.24	0.56	0.05
1056	1-deoxy-D-xylulose 5-phosphate synthase [Escherichia coli O157:H7 str. EDL933]	gi|667690084	68 kDa	0.0001	0.49	0.0001	0.3
1057	hypothetical protein EDL933_0613 [Escherichia coli O157:H7 str. EDL933]	gi|667690206	7 kDa	0.33	0.22	0.01	0.47
1058	hypothetical protein EDL933_0717 [Escherichia coli O157:H7 str. EDL933]	gi|667690310	19 kDa	0.037	-0.16	0.2	0.2
1059	Macro domain, possibly ADP-ribose binding module [Escherichia coli O157:H7 str. EDL933]	gi|667691199	19 kDa	0.15	0.16	0.0001	0.62
1060	D-serine dehydratase [Escherichia coli O157:H7 str. EDL933]	gi|667693089	47 kDa	0.018	0.19	0.0092	0.25
1061	Octaprenyl diphosphate synthase [Escherichia coli O157:H7 str. EDL933]	gi|667693954	35 kDa	0.64	0.09	0.91	-0.02
1062	Glycerophosphoryl diester phosphodiesterase [Escherichia coli O157:H7 str. EDL933]	gi|667694192	27 kDa	0.35	0.08	0.19	0.07
1063	Putative alpha helix protein [Escherichia coli O157:H7 str. EDL933]	gi|667695111	21 kDa	0.00016	0.59	0.00016	0.53
1064	NAD(P) transhydrogenase subunit beta [Escherichia coli O157:H7 str. EDL933]	gi|667692118	49 kDa	0.0001	0.64	0.0022	0.37
1065	23S rRNA (guanine-N-2-) -methyltransferase rlmG [Escherichia coli O157:H7 str. EDL933]	gi|667693847	42 kDa	0.0039	0.42	0.42	0.05
1066	ABC transporter multidrug efflux pump, fused ATP-binding domains [Escherichia coli O157:H7 str. EDL933]	gi|667690507	63 kDa	0.77	0.05	0.021	-0.24
1067	GI:254793930 |[Escherichia coli O157:H7 str. TW14359]|TW14359|hypothetical protein|348|NC_013008(5528136):2856232-2856579:1 ^,GeneID:8217468^ Escherichia coli O157:H7 str. TW14359 chromosome, complete genome.|neighbours:GI:254793929(-1),GI:254793931	GI:254793930	?	0.001	-0.51	0.015	-0.21
1068	D-glycero-D-manno-heptose 1,7-bisphosphate phosphatase [Escherichia coli O157:H7 str. EDL933]	gi|667689805	21 kDa	0.94	-0.01	0.5	-0.06
1069	Hydroxyacylglutathione hydrolase [Escherichia coli O157:H7 str. EDL933]	gi|667689811	28 kDa	0.1	-1.09	0.57	0.14
1070	Molybdenum cofactor biosynthesis protein MoaE [Escherichia coli O157:H7 str. EDL933]	gi|667690498	17 kDa	1	-0.13	0.0008	1.17
1071	tRNA(Cytosine32)-2-thiocytidine synthetase [Escherichia coli O157:H7 str. EDL933]	gi|667691907	36 kDa	0.27	0.21	0.56	0.09
1072	Indole-3-glycerol phosphate synthase [Escherichia coli O157:H7 str. EDL933]	gi|667692003	49 kDa	0.42	0.2	0.078	-0.24
1073	Alanine transaminase [Escherichia coli O157:H7 str. EDL933]	gi|667693009	45 kDa	0.0011	0.41	0.017	0.2
1074	Nucleotidase YfbR, HD superfamily [Escherichia coli O157:H7 str. EDL933]	gi|667693010	23 kDa	0.043	0.2	0.016	0.16
1075	Dihydrofolate synthase [Escherichia coli O157:H7 str. EDL933]	gi|667693036	45 kDa	0.0001	0.59	0.0011	0.19
1076	Sulfate and thiosulfate import ATP-binding protein CysA [Escherichia coli O157:H7 str. EDL933]	gi|667693136	41 kDa	0.0001	0.57	0.14	0.09
1077	Uracil-DNA glycosylase, family 1 [Escherichia coli O157:H7 str. EDL933]	gi|667693296	26 kDa	0.0027	0.32	0.47	-0.04
1078	Sulfate adenylyltransferase subunit 1 [Escherichia coli O157:H7 str. EDL933]	gi|667693470	53 kDa	0.0001	0.81	0.0001	0.63
1079	D-erythrose-4-phosphate dehydrogenase [Escherichia coli O157:H7 str. EDL933]	gi|667693675	37 kDa	0.0001	0.86	0.0001	0.47
1080	putative oxidoreductases (related to aryl-alcohol dehydrogenases) [Escherichia coli O157:H7 str. EDL933]	gi|667693765	39 kDa	0.3	0.09	0.019	-0.22
1081	ADP-ribose pyrophosphatase [Escherichia coli O157:H7 str. EDL933]	gi|667693801	24 kDa	0.0001	-0.48	0.33	-0.04
1082	Hexuronate utilization operon transcriptional repressor ExuR [Escherichia coli O157:H7 str. EDL933]	gi|667693857	30 kDa	0.054	0.15	0.066	-0.21
1083	putative membrane protein YqjD [Escherichia coli O157:H7 str. EDL933]	gi|667693862	11 kDa	0.015	-0.2	0.25	0.1
1084	2-hydroxy-3-oxopropionate reductase [Escherichia coli O157:H7 str. EDL933]	gi|667693885	30 kDa	0.2	-0.09	0.0038	0.16
1085	Transcriptional repressor of aga operon [Escherichia coli O157:H7 str. EDL933]	gi|667693892	30 kDa	0.16	0.15	0.1	-0.11
1086	Lipopolysaccharide ABC transporter, ATP-binding protein LptB [Escherichia coli O157:H7 str. EDL933]	gi|667693968	27 kDa	0.0001	0.49	0.0001	0.54
1087	Valine--pyruvate aminotransferase [Escherichia coli O157:H7 str. EDL933]	gi|667694369	47 kDa	0.0001	0.72	0.058	-0.18
1088	tRNA uridine 5-carboxymethylaminomethyl modification enzyme GidA [Escherichia coli O157:H7 str. EDL933]	gi|667694601	70 kDa	0.0001	0.51	0.0001	0.43
1089	Twin-arginine translocation protein TatB [Escherichia coli O157:H7 str. EDL933]	gi|667694689	18 kDa	0.4	0.17	0.0001	0.54
1090	Thiamin-phosphate pyrophosphorylase [Escherichia coli O157:H7 str. EDL933]	gi|667694854	23 kDa	0.0001	0.81	0.36	0.05
1091	Putative GTPases (G3E family) [Escherichia coli O157:H7 str. EDL933]	gi|667695223	36 kDa	0.0033	0.65	0.036	0.43
1092	DNA polymerase III subunits gamma and tau [Escherichia coli O157:H7 str. EDL933]	gi|667690140	68 kDa	0.049	0.29	0.41	-0.14
1093	Endonuclease VIII [Escherichia coli O157:H7 str. EDL933]	gi|667690373	30 kDa	0.26	-0.19	0.0039	-0.86
1094	Transcriptional repressor of the lac operon [Escherichia coli O157:H7 str. EDL933]	gi|667690000	39 kDa	0.34	0.14	0.15	0.13
1095	Major curlin subunit precursor CsgA [Escherichia coli O157:H7 str. EDL933]	gi|667691196	15 kDa	0.041	-1.13	0.0052	1.85
1096	hypothetical protein EDL933_p0056 [Escherichia coli O157:H7 str. EDL933]	gi|667695390	22 kDa	0.83	0.06	0.75	-0.13
1097	Nitrite reductase [NAD(P)H] large subunit [Escherichia coli O157:H7 str. EDL933]	gi|667694109	93 kDa	0.39	0.26	0.56	-0.42
1098	4-hydroxy-3-methylbut-2-enyl diphosphate reductase [Escherichia coli O157:H7 str. EDL933]	gi|667689627	35 kDa	0.0001	0.34	0.0012	0.24
1099	Acetolactate synthase large subunit [Escherichia coli O157:H7 str. EDL933]	gi|667689679	63 kDa	0.0001	0.63	0.0001	0.42
1100	UDP-N-acetylmuramate--alanine ligase [Escherichia coli O157:H7 str. EDL933]	gi|667689693	54 kDa	0.00022	0.54	0.0001	0.42
1101	UDP-3-O-[3-hydroxymyristoyl] N-acetylglucosamine deacetylase [Escherichia coli O157:H7 str. EDL933]	gi|667689698	34 kDa	0.0001	0.55	0.0044	0.25
1102	Copper homeostasis protein CutF precursor [Escherichia coli O157:H7 str. EDL933]	gi|667689797	26 kDa	0.012	-0.5	0.82	0.06
1103	Octaprenyl diphosphate synthase [Escherichia coli O157:H7 str. EDL933]	gi|667690085	32 kDa	0.014	0.35	0.00023	0.41
1104	Membrane fusion protein of RND family multidrug efflux pump [Escherichia coli O157:H7 str. EDL933]	gi|667690133	38 kDa	0.02	-0.16	0.0001	0.42
1105	putative membrane fusion protein (MFP) component of efflux pump, membrane anchor protein YbhG [Escherichia coli O157:H7 str. EDL933]	gi|667690508	36 kDa	0.0001	0.75	0.19	0.05
1106	Tyrosine-protein kinase Wzc [Escherichia coli O157:H7 str. EDL933]	gi|667690905	81 kDa	0.0001	0.51	0.036	0.1
1107	YjbG polysaccharide synthesis-related protein [Escherichia coli O157:H7 str. EDL933]	gi|667690909	27 kDa	0.015	-0.34	0.0018	-0.28
1108	NAD-dependent protein deacetylase of SIR2 family [Escherichia coli O157:H7 str. EDL933]	gi|667691277	31 kDa	0.00012	0.33	0.0001	0.36
1109	Cys regulon transcriptional activator CysB [Escherichia coli O157:H7 str. EDL933]	gi|667691991	36 kDa	0.00051	0.33	0.023	0.21
[truncated: 679 more rows]
