# Supplementary material for: Overexpressed Proteins in Hypervirulent Clade 8 and Clade 6 Strains of Escherichia coli O157:H7 Compared to E. coli O157:H7 EDL933 Clade 3 Strain
Source: PLoS One. 2016 Nov 23;11(11):e0166883. doi: 10.1371/journal.pone.0166883 (PMC5120812; doi:10.1371/journal.pone.0166883)
Supplement: S3 Table — (XLSX) [file pone.0166883.s004.xlsx]

## Sheet: Hoja1
Proteins exlusively presented in culture supermatants
Identified Proteins (Including 0 Decoys)	Accession Number	Molecular Weight	Predicted localization by CELLO
hypothetical protein [Escherichia coli O157:H7 str. TW14359]|	GI:254793958	10 kDa	Cytoplasmic
Single stranded DNA-binding protein, phage-associated [Escherichia coli O157:H7 str. EDL933]	gi|667690947 (+2)	14 kDa	Cytoplasmic
hypothetical protein EDL933_1419 [Escherichia coli O157:H7 str. EDL933]	gi|667691004	8 kDa	Cytoplasmic
Biofilm PGA synthesis deacetylase PgaB [Escherichia coli O157:H7 str. EDL933]	gi|667691035	77 kDa	Cytoplasmic
hypothetical protein EDL933_3249 [Escherichia coli O157:H7 str. EDL933]	gi|667692806	16 kDa	Cytoplasmic
Phage protein [Escherichia coli O157:H7 str. EDL933]	gi|667692811	11 kDa	Cytoplasmic
Phage integrase [Escherichia coli O157:H7 str. EDL933]	gi|667694454	48 kDa	Cytoplasmic
Phage protein [Escherichia coli O157:H7 str. EDL933]	gi|667690973 (+2)	10 kDa	Cytoplasmic
putative ATP/GTP-binding protein [Escherichia coli O157:H7 str. EDL933]	gi|667690658 (+1)	40 kDa	Cytoplasmic
hypothetical protein [Escherichia coli O157:H7 str. TW14359]	GI:254792816 (+2)	15 kDa	Cytoplasmic
RNA polymerase sigma factor RpoH [Escherichia coli O157:H7 str. EDL933]	gi|667694210	32 kDa	Cytoplasmic
hypothetical protein EDL933_1710 [Escherichia coli O157:H7 str. EDL933]	gi|667691289	26 kDa	Cytoplasmic
Phage host-nuclease inhibitor protein Gam [Escherichia coli O157:H7 str. EDL933]	gi|667692823	12 kDa	Cytoplasmic
Orf4 [Escherichia coli O157:H7 str. EDL933]	gi|667694504	23 kDa	Cytoplasmic
carbonic anhydrase, family 3 [Escherichia coli O157:H7 str. EDL933]	gi|667694036 (+1)	20 kDa	Cytoplasmic
Nitrite reductase [NAD(P)H] large subunit [Escherichia coli O157:H7 str. EDL933]	gi|667694109	93 kDa	Cytoplasmic
Chemotaxis response regulator protein-glutamate methylesterase CheB [Escherichia coli O157:H7 str. EDL933]	gi|667692420	37 kDa	Cytoplasmic
Acyl-CoA thioesterase YciA, involved in membrane biogenesis [Escherichia coli O157:H7 str. EDL933]	gi|667691536	14 kDa	Cytoplasmic
Uncharacterized protein ImpB [Escherichia coli O157:H7 str. EDL933]	gi|667689832	18 kDa	Cytoplasmic
3-isopropylmalate dehydratase small subunit [Escherichia coli O157:H7 str. EDL933]	gi|667689672	23 kDa	Cytoplasmic
Urease beta subunit [Escherichia coli O157:H7 str. EDL933]	gi|667690633 (+1)	12 kDa	Cytoplasmic
phage major capsid protein, P2 family [Escherichia coli O157:H7 str. TW14359]	GI:254793893	40 kDa	Cytoplasmic
hypothetical protein EDL933_2851 [Escherichia coli O157:H7 str. EDL933]	gi|667692413	19 kDa	Cytoplasmic
bacteriophage regulatory protein [Escherichia coli O157:H7 str. TW14359]	GI:254794001	20 kDa	Cytoplasmic
Phage minor tail protein [Escherichia coli O157:H7 str. EDL933]	gi|667690883 (+3)	13 kDa	Cytoplasmic
Thiazole biosynthesis protein ThiH [Escherichia coli O157:H7 str. EDL933]	gi|667694850	43 kDa	Cytoplasmic
Adenine deaminase [Escherichia coli O157:H7 str. EDL933]	gi|667694521	64 kDa	Cytoplasmic
putative nudix hydrolase YeaB [Escherichia coli O157:H7 str. EDL933]	gi|667692345	21 kDa	Cytoplasmic
Tail fiber assembly protein [Escherichia coli O157:H7 str. EDL933]	gi|667689883 (+1)	17 kDa	Cytoplasmic
CFA/I fimbrial major subunit [Escherichia coli O157:H7 str. EDL933]	gi|667689921	20 kDa	Extracellular
Flagellar basal-body rod modification protein FlgD [Escherichia coli O157:H7 str. EDL933]	gi|667691231	24 kDa	Extracellular
Flagellar basal-body rod protein FlgG [Escherichia coli O157:H7 str. EDL933]	gi|667691234	28 kDa	Extracellular
Phage tail fiber protein [Escherichia coli O157:H7 str. EDL933]	gi|667691591 (+1)	41 kDa	Extracellular
Flagellar hook-associated protein FliD [Escherichia coli O157:H7 str. EDL933]	gi|667692490	48 kDa	Extracellular
Phage neck whisker protein [Escherichia coli O157:H7 str. EDL933]	gi|667691854	26 kDa	Extracellular
hypothetical protein EDL933_2449 [Escherichia coli O157:H7 str. EDL933]	gi|667692023	34 kDa	Extracellular
Putative fimbrial-like protein [Escherichia coli O157:H7 str. EDL933]	gi|667692740	19 kDa	Extracellular
hypothetical protein [Escherichia coli O157:H7 str. TW14359]	GI:254792372	12 kDa	Extracellular
Fumarate respiration sensor kinase protein DcuS [Escherichia coli O157:H7 str. EDL933]	gi|667695001	61 kDa	InnerMembrane
Cell division protein ZipA [Escherichia coli O157:H7 str. EDL933]	gi|667693126	37 kDa	InnerMembrane
Uncharacterized protein YfiR precursor [Escherichia coli O157:H7 str. EDL933]	gi|667693315	19 kDa	InnerMembrane
Phage tail fiber protein [Escherichia coli O157:H7 str. EDL933]	gi|667691845	127 kDa	OuterMembrane
Phage tail length tape-measure protein 1 [Escherichia coli O157:H7 str. EDL933]	gi|667692776	95 kDa	OuterMembrane
Phosphoglycerol transferase I [Escherichia coli O157:H7 str. EDL933]	gi|667695231	86 kDa	OuterMembrane
Phage lysin, 1,4-beta-N-acetylmuramidase or lysozyme [Escherichia coli O157:H7 str. EDL933]	gi|667690861 (+8)	20 kDa	Periplasmic
Shiga-like toxin II subunit B precursor [Escherichia coli O157:H7 str. EDL933]	gi|667690969	10 kDa	Periplasmic
hypothetical protein EDL933_1410 [Escherichia coli O157:H7 str. EDL933]	gi|667690995	59 kDa	Periplasmic
Conidiation-specific protein 10 [Escherichia coli O157:H7 str. EDL933]	gi|667691433	6 kDa	Periplasmic
Hypothetical protein EDL933_2297 [Escherichia coli O157:H7 str. EDL933]	gi|667691875	66 kDa	Periplasmic
Cytochrome c552 precursor [Escherichia coli O157:H7 str. EDL933]	gi|667694940	54 kDa	Periplasmic
Putative exported protein [Escherichia coli O157:H7 str. EDL933]	gi|667694949	25 kDa	Periplasmic
SSU ribosomal protein S20p [Escherichia coli O157:H7 str. EDL933]	gi|667689622	7 kDa	Periplasmic
Superoxide dismutase [Cu-Zn] precursor [Escherichia coli O157:H7 str. EDL933]	gi|667690887 (+1)	16 kDa	Periplasmic
L,D-transpeptidase YcfS [Escherichia coli O157:H7 str. EDL933]	gi|667691270	34 kDa	Periplasmic
hypothetical protein EDL933_2451 [Escherichia coli O157:H7 str. EDL933]	gi|667692025	48 kDa	Periplasmic
Ferric siderophore transport system, periplasmic binding protein TonB [Escherichia coli O157:H7 str. EDL933]	gi|667691535	26 kDa	Periplasmic
Phage major capsid protein [Escherichia coli O157:H7 str. EDL933]	gi|667691410 (+1)	38 kDa	Periplasmic
Ferredoxin reductase [Escherichia coli O157:H7 str. EDL933]	gi|667690717 (+1)	38 kDa	Periplasmic
Murein-DD-endopeptidase [Escherichia coli O157:H7 str. EDL933]	gi|667692845	34 kDa	Periplasmic
Putative exported protein [Escherichia coli O157:H7 str. EDL933]	gi|667693171	39 kDa	Periplasmic
Putative protease ydgD [Escherichia coli O157:H7 str. EDL933]	gi|667692114	29 kDa	Periplasmic
DNA-3-methyladenine glycosylase II [Escherichia coli O157:H7 str. EDL933]	gi|667692701	31 kDa	Periplasmic
Flagellar basal-body rod protein FlgB [Escherichia coli O157:H7 str. EDL933]	gi|667691229	15 kDa	Periplasmic
Flagellar basal-body rod protein FlgC [Escherichia coli O157:H7 str. EDL933]	gi|667691230	14 kDa	Periplasmic
Flagellar basal-body rod protein FlgF [Escherichia coli O157:H7 str. EDL933]	gi|667691233	26 kDa	Periplasmic
Beta-lactamase class C protein [Escherichia coli O157:H7 str. EDL933]	gi|667693144	48 kDa	Periplasmic
Polymyxin resistance protein PmrG [Escherichia coli O157:H7 str. EDL933]	gi|667692972	22 kDa	Periplasmic
