# Supplementary material for: Overexpressed Proteins in Hypervirulent Clade 8 and Clade 6 Strains of Escherichia coli O157:H7 Compared to E. coli O157:H7 EDL933 Clade 3 Strain
Source: PLoS One. 2016 Nov 23;11(11):e0166883. doi: 10.1371/journal.pone.0166883 (PMC5120812; doi:10.1371/journal.pone.0166883)
Supplement: S4 Table — Top Fold Change proteins for cell extract (n = 16) and culture supernatant (n = 12). This table have complementary data respect to Table 1 in the manuscript. (XLSX) [file pone.0166883.s005.xlsx]

## Sheet: Cell extract 
Identified Proteins Clade 8 (Rafaela II) culture supernatant	Accession Number	Molecular Weight	Fold Change (Log2)	Fold change	P-Value1	phage O/K island2	Phage name Sakai2	Observations relative to E. coli O157:H7 EDL933 (% similar aa)	Observations relative to E. coli O157:H7 Sakai (% similar aa)	pO157 enconded
PchE like transcriptional activator. [Escherichia coli O157:H7 str. TW14359]	GI:254792580	10. 5 kDa	1.91	3.75809	0.021	OI#51 CP-933C	Sp7
YjbJ	gi|667694912	8 kDa	1.83	3.55537	0.00078	no	no
CsgC curli production protein	gi|667691197	12 kDa	1.79	3.45815	0.0039	no	no
YebF, putative secreted protein (EDL933_2820)	gi|667692382	13 kDa	1.78	3.43426	0.0001	no	no
Phage protein EDL933_3226	gi|667692783	11 kDa	1.72	3.29436	0.021	OI#79 CP-933U	Sp14
ECSP_5106 [Escherichia coli O157:H7 str. TW14359]	GI:254796030	10.0 kDa	1.7	3.24901	0.021	no	no	0.33	0.33
EDL933_0387	gi|667689982	10 kDa	1.65	3.13834	0.00078	no	no
YicS, putative secreted protein (EDL933_4982)	gi|667694514	11 kDa	1.64	3.11666	0.0001	no	no
Phage protein ECSP_2742 [Escherichia coli O157:H7 str. TW14359]	GI:254793775	19.2 kDa	1.54	2.90795	0.0001	Stx2c	Sp5	0	1
Phage protein [Escherichia coli O157:H7 str. EDL933] EDL933_1373	gi|667690958 (+1)	11 kDa	1.49	2.80889	0.00078	OI#45 BP-933stx2	ND
ECSP_1569 [Escherichia coli O157:H7 str. TW14359]	GI:254792649	22.1 kDa	1.41	2.65737	0.0001	ND	Sp8	first 111 aa identical, then an integrase	100% with a upstream start
CheY Chemotaxis regulator	gi|667692419	14 kDa	1.39	2.62079	0.00078	no	no
hypothetical protein EDL933_3032	gi|667692590	12 kDa	1.36	2.56685	0.021	CP-933U
ECSP_1473 [Escherichia coli O157:H7 str. TW14359]|	GI:254792554	9.5 kDa	1.33	2.51403	0.00078	ND	Sp6	upstream start in in EDL	1
Serine protein kinase YeaG protein	gi|667692310	74 kDa	1.33	2.51403	0.0001	no	no			14
hypothetical protein EDL933_p0089	gi|667695423	15 kDa	1.26	2.39496	0.00078	no	no			yes
Identified Proteins Clade 6 ( 7.1 Anguil) culture supernatant	Accession Number	Molecular Weight	Fold Change (Log2 Fold Change)	Fold change	Mann Whitney Test (P-Value)	phage O/K island	Phage name Sakai	Observations relative to E. coli O157:H7 EDL933	Observations relative to E. coli O157:H7 Saki3
Phage tail fiber protein EDL933_2453	gi|667692027	10 kDa	2.04	4.11246	0.0001	OI#71 gap2	Sp9
Protease TagA	gi|667695363	98 kDa	1.99	3.97237	0.0001	no	no			yes
hypothetical protein EDL933_p0016	gi|667695350	15 kDa	1.99	3.97237	0.00078	no	no			yes
hypothetical protein EDL933_1402	gi|667690987	14 kDa	1.89	3.70635	0.0001	OI#45 BP-933stx2
Flagellin FliC	gi|667692489	60 kDa	1.88	3.68075	0.0001	no	no
General secretion pathway protein G EDL933_p0034	gi|667695368	16 kDa	1.72	3.29436	0.00078	no	no			yes
Type III secretion protein EscF	gi|667694472	8 kDa	1.72	3.29436	0.021	no	no
conserved phage protein EDL933_1401	gi|667690986	45 kDa	1.65	3.13834	0.0001	OI#45 BP-933stx2	ND
Phage tail fiber protein EDL933_1406	gi|667690991	64 kDa	1.64	3.11666	0.0001	OI#45 BP-933stx2	ND
DicA repressorECSP_1724 [Escherichia coli O157:H7 str. TW14359]|	GI:254792795	15.4 kDa	1.64	3.11666	0.0023	ND	ND	0.53	0.53
Shiga-like toxin II subunit A	gi|667690968	36 kDa	1.54	2.90795	0.0001	OI#45 BP-933stx2	ND
Phage protein EDL933_1388	gi|667690973 (+1)	10 kDa	1.51	2.8481	0.021	OI#45 BP-933stx2	ND
membrane protein YijP	gi|667695359	66 kDa	1.49	2.80889	0.0001	no	no			yes
Dienelactone hydrolase	gi|667695431	32 kDa	1.46	2.75108	0.0001	no	no			yes
Haemolysin A (HlyA)	gi|667695380	107 kDa	1.46	2.75108	0.0001	no	no			yes
Serine protease autotransporter enterotoxin EspC	gi|667695353	142 kDa	1.46	2.75108	0.0001	ND	ND			yes
1. Mann Whitney Test
2 Determined by visual inspection of Perna et al (Nature. 2001; 409(6819):529-33) and Hayashi et al DNA Res. 2001;8(1):11-22

## Sheet: Culture supernatant
Identified Proteins Clade 8 (Rafaela II) culture supernatant	Accession Number	Molecular Weight	Fold Change (Log2)	Fold change	P-Value1	phage O/K island	Phage name Sakai	pO157 enconded
Stx2 subunit B precursor	gi|667690969	10 kDa	3.62	12.295	0.0001	OI#45 BP-933stx2
Phage protein EDL933_3254	gi|667692811	11 kDa	3.21	9.25351	0.0001	oI#23 CP-933V	Sp15
Regulator of flagellin synthesis FlgM	gi|667691226	10 kDa	2.5	5.65685	0.0001	no
Phage protein EDL933_1785	gi|667691364	9 kDa	2.42	5.35171	0.0001	OI#51 CP-933C	Sp7
Phage tail fiber protein EDL933_2012	gi|667691591	41 kDa	2.35	5.09824	0.0039	OI#57 CP933O	Sp4
Phage protein EDL933_1726	gi|667691305	69 kDa	2.33	5.02805	0.0001	OI#44 CP-933M	Sp6
Dienelactone hydrolase	gi|667695431	32 kDa	2.23	4.69134	0.0001	ND
CheW adaptor of CheA kinase	gi|667692424	18 kDa	2.21	4.62675	0.0001	no
Protein EDL933_p0016	gi|667695350	15 kDa	2.2	4.59479	0.0001	no
FlgD flagellar basal-body rod modification protein	gi|667691231	24 kDa	2.1	4.28709	0.0039	no
EspC	gi|667695353	142 kDa	2.09	4.25748	0.0001	ND		yes
CheY chemotaxis regulator	gi|667692419	14 kDa	2.03	4.08405	0.00078	no
Identified Proteins Clade 6 (7.1 Anguil) culture supernatant	Accession Number	Molecular Weight	Fold Change (Log₂ Fold Change)	Fold change	Mann Whitney Test (P-Value)	phage O/K island	Phage name Sakai
Phage EDL933_1403	gi|667690988	17 kDa	4.04	16.4498	0.0001	OI#45 BP-933stx2
Stx2 subunit B	gi|667690969	10 kDa	3.7	12.996	0.0001
protein EDL933_1400	gi|667690985	37 kDa	3.62	12.295	0.0001	OI#45 BP-933stx2
Dienelactone hydrolase	gi|667695431	32 kDa	2.84	7.1602	0.0001	ND
Phage protein EDL933_1385	gi|667690970	69 kDa	2.75	6.72717	0.0001	OI#45 BP-933stx2
Phage protein EDL933_1401	gi|667690986	45 kDa	2.61	6.10504	0.0001	OI#45 BP-933stx2
Protein EDL933_1410	gi|667690995	59 kDa	2.51	5.6962	0.0001	OI#45 BP-933stx2
Protein EDL933_1419	gi|667691004	8 kDa	2.38	5.20537	0.0039	OI#45 BP-933stx2
Phage tail fiber protein EDL933_1406	gi|667690991	64 kDa	2.37	5.16941	0.0001	OI#45 BP-933stx2
Phage protein EDL933_1399	gi|667690984	81 kDa	2.34	5.06303	0.0001	OI#45 BP-933stx2
Protease TagA	gi|667695363	98 kDa	2.14	4.40762	0.0001	ND		yes
Haemolysin A (HlyA)	gi|667695380	107 kDa	1.78	3.43426	0.0001	ND
1. Mann Whitney Test
2 Determined by visual inspection of Perna et al (Nature. 2001; 409(6819):529-33) and Hayashi et al DNA Res. 2001;8(1):11-22
